# Supplementary material for: Independent origins and evolution of the secondary replicons of the class Gammaproteobacteria
Source: Microb Genom. 2023 May 15;9(5):mgen001025. doi: 10.1099/mgen.0.001025 (PMC10272867; doi:10.1099/mgen.0.001025)
Supplement: Supplementary material 2 [file mgen-9-1025-s002.xlsx]

## Sheet: Supplementary_Table_1
Species	Strain	Genome_accession	Replicon_accession	Replicon_type	Size_bp	GC_content	Replicon_organization	Tax_ID	order	Family
Acidiferrobacter_sp.	SPIII_3	GCF_003184265.1	NZ_CP027663.1	Chromosome	3398398	64.1895	circular	1281578	Acidiferrobacterales	Acidiferrobacteraceae
Acidihalobacter_prosperus	F5	GCF_001753245.1	NZ_CP017415.1	Chromosome	3566941	59.91	circular	2819280	Chromatiales	Ectothiorhodospiraceae
Acinetobacter_baumannii	NCTC13421	GCF_900478145.1	NZ_LS483472.1	Chromosome	4044162	39.2219	circular	470	Moraxellales	Moraxellaceae
Acinetobacter_baumannii	1656-2	GCF_000188215.1	NC_017162.1	Chromosome	3940614	39.1683	circular	696749	Moraxellales	Moraxellaceae
Acinetobacter_baumannii	AB0057	GCF_000021245.2	NC_011586.2	Chromosome	4055148	39.2023	circular	480119	Moraxellales	Moraxellaceae
Acinetobacter_baumannii	ACICU	GCF_005519135.1	NZ_CP031380.1	Chromosome	3919274	39.07	circular	405416	Moraxellales	Moraxellaceae
Acinetobacter_baumannii	ATCC_17978	GCF_013372085.1	NZ_CP053098.1	Chromosome	4005343	38.9563	circular	400667	Moraxellales	Moraxellaceae
Acinetobacter_baumannii	AYE	GCF_000069245.1	NC_010410.1	Chromosome	3936291	39.38	circular	509173	Moraxellales	Moraxellaceae
Acinetobacter_baumannii	BJAB07104	GCF_000419385.1	NC_021726.1	Chromosome	3951920	38.9551	circular	1096995	Moraxellales	Moraxellaceae
Acinetobacter_baumannii	BJAB0715	GCF_000419405.1	NC_021733.1	Chromosome	4001621	38.8666	circular	1096996	Moraxellales	Moraxellaceae
Acinetobacter_baumannii	BJAB0868	GCF_000419425.1	NC_021729.1	Chromosome	3906795	39.0249	circular	1096997	Moraxellales	Moraxellaceae
Acinetobacter_baumannii	D1279779	GCF_000186665.3	NC_020547.2	Chromosome	3704284	38.9954	circular	945556	Moraxellales	Moraxellaceae
Acinetobacter_baumannii	DU202	GCF_000498375.2	NZ_CP017152.1	Chromosome	4178958	39.271	circular	1370126	Moraxellales	Moraxellaceae
Acinetobacter_baumannii	LAC-4	GCF_000786735.1	NZ_CP007712.1	Chromosome	3954354	39.0157	circular	1455315	Moraxellales	Moraxellaceae
Acinetobacter_baumannii	MDR-TJ	GCF_000187205.2	NC_017847.1	Chromosome	3964912	39.1147	circular	889738	Moraxellales	Moraxellaceae
Acinetobacter_baumannii	MDR-ZJ06	GCF_000226275.2	NC_017171.2	Chromosome	4022275	39.0976	circular	497978	Moraxellales	Moraxellaceae
Acinetobacter_baumannii	NCGM_237	GCF_000828795.1	NZ_AP013357.1	Chromosome	4021920	39.1075	circular	1401639	Moraxellales	Moraxellaceae
Acinetobacter_baumannii	TYTH-1	GCF_000302575.1	NC_018706.1	Chromosome	3957368	39.0212	circular	1100841	Moraxellales	Moraxellaceae
Acinetobacter_baumannii	ZW85-1	GCF_000505685.1	NC_023028.1	Chromosome	3763012	39.0707	circular	1400867	Moraxellales	Moraxellaceae
Acinetobacter_baumanniiÃ¬	AB307-0294	GCF_002803025.2	NZ_CP001172.1	Chromosome	3759495	39.0446	circular	557600	Moraxellales	Moraxellaceae
Acinetobacter_baylyi	ADP1	GCF_000046845.1	NC_005966.1	Chromosome	3598621	40.4296	circular	62977	Moraxellales	Moraxellaceae
Acinetobacter_bereziniae	XH901	GCF_002813045.1	NZ_CP018259.1	Chromosome	4509124	38.0891	circular	106648	Moraxellales	Moraxellaceae
Acinetobacter_calcoaceticus	2117	GCF_900520355.1	NZ_LS999521.1	Chromosome	3934114	38.7393	circular	471	Moraxellales	Moraxellaceae
Acinetobacter_chinensis	WCHAc010005	GCF_002165375.2	NZ_CP032134.1	Chromosome	3600635	42.4783	circular	2004650	Moraxellales	Moraxellaceae
Acinetobacter_cumulans	WCHAc060092	GCF_003024525.3	NZ_CP035934.2	Chromosome	3427709	40.3692	circular	2136182	Moraxellales	Moraxellaceae
Acinetobacter_defluvii	WCHA30	GCF_001704615.3	NZ_CP029397.2	Chromosome	3353930	37.9596	circular	1871111	Moraxellales	Moraxellaceae
Acinetobacter_dispersus	NCCP_16014	GCF_009884975.1	NZ_CP041970.1	Chromosome	4024840	40.7266	circular	70348	Moraxellales	Moraxellaceae
Acinetobacter_equi	114	GCF_001307195.1	NZ_CP012808.1	Chromosome	3054269	34.8926	circular	1324350	Moraxellales	Moraxellaceae
Acinetobacter_guillouiae	NBRC_110550	GCF_002370525.2	NZ_AP014630.1	Chromosome	4648418	38.2764	circular	106649	Moraxellales	Moraxellaceae
Acinetobacter_gyllenbergii	NCCP_16015	GCF_009884295.1	NZ_CP041971.1	Chromosome	4091186	41.3512	circular	134534	Moraxellales	Moraxellaceae
Acinetobacter_haemolyticus	11616	GCF_009892385.1	NZ_CP032002.1	Chromosome	3493479	39.7225	circular	29430	Moraxellales	Moraxellaceae
Acinetobacter_indicus	yy_1	GCF_013378115.1	NZ_CP039031.1	Chromosome	3187474	45.7322	circular	756892	Moraxellales	Moraxellaceae
Acinetobacter_johnsonii	Acsw19	GCF_008180305.1	NZ_CP043307.1	Chromosome	3433749	41.781	circular	40214	Moraxellales	Moraxellaceae
Acinetobacter_johnsonii	XBB1	GCF_001484935.1	NZ_CP010350.1	Chromosome	3509795	41.4308	circular	1242245	Moraxellales	Moraxellaceae
Acinetobacter_junii	lzh-X15	GCF_002761875.1	NZ_CP024632.1	Chromosome	3288057	38.7547	circular	40215	Moraxellales	Moraxellaceae
Acinetobacter_lactucae	QL-1	GCF_013122135.1	NZ_CP053391.1	Chromosome	3973648	38.9173	circular	1785128	Moraxellales	Moraxellaceae
Acinetobacter_larvae	BRTC-1	GCF_001704115.1	NZ_CP016895.1	Chromosome	3741098	41.6402	circular	1789224	Moraxellales	Moraxellaceae
Acinetobacter_lwoffii	FDAARGOS_552	GCF_009730095.1	NZ_CP046296.1	Chromosome	3247623	43.3184	circular	28090	Moraxellales	Moraxellaceae
Acinetobacter_nosocomialis	AC1530	GCF_009588945.1	NZ_CP045560.1	Chromosome	3980182	38.8228	circular	106654	Moraxellales	Moraxellaceae
Acinetobacter_nosocomialis	M2	GCF_005281455.1	NZ_CP040105.1	Chromosome	3824973	38.8097	circular	1343071	Moraxellales	Moraxellaceae
Acinetobacter_oleivorans	DR1	GCF_000196795.1	NC_014259.1	Chromosome	4152543	38.7321	circular	436717	Moraxellales	Moraxellaceae
Acinetobacter_pittii	WP2-W18-ESBL-11	GCF_014168695.1	NZ_AP021936.1	Chromosome	4081112	38.7396	circular	48296	Moraxellales	Moraxellaceae
Acinetobacter_pittii	PHEA-2	GCF_000191145.1	NC_016603.1	Chromosome	3862530	38.824	circular	871585	Moraxellales	Moraxellaceae
Acinetobacter_radioresistens	DD78	GCF_005519305.1	NZ_CP038022.1	Chromosome	3009347	41.7631	circular	40216	Moraxellales	Moraxellaceae
Acinetobacter_radioresistens	DSM_6976_=_NBRC_102413_=_CIP_103788	GCF_006757745.1	NZ_AP019740.1	Chromosome	3038795	41.8448	circular	981334	Moraxellales	Moraxellaceae
Acinetobacter_schindleri	HZE33-1	GCF_010919095.1	NZ_CP044474.1	Chromosome	3131572	42.6657	circular	108981	Moraxellales	Moraxellaceae
Acinetobacter_seifertii	AS42	GCF_014788525.1	NZ_CP061828.1	Chromosome	4140241	38.6545	circular	1530123	Moraxellales	Moraxellaceae
Acinetobacter_soli	GFJ2	GCF_001953195.1	NZ_CP016896.1	Chromosome	3438298	43.1059	circular	487316	Moraxellales	Moraxellaceae
Acinetobacter_sp.	10FS3-1	GCF_013343215.1	NZ_CP039143.1	Chromosome	2966072	43.7172	circular	2563897	Moraxellales	Moraxellaceae
Acinetobacter_sp.	185	GCF_011578285.1	NZ_CP049916.1	Chromosome	3408300	41.251	circular	2715163	Moraxellales	Moraxellaceae
Acinetobacter_sp.	323-1	GCF_011578045.1	NZ_CP049801.1	Chromosome	3571042	38.2553	circular	2715164	Moraxellales	Moraxellaceae
Acinetobacter_sp.	ACNIH1	GCF_002934695.1	NZ_CP026420.1	Chromosome	3307251	42.1145	circular	1636603	Moraxellales	Moraxellaceae
Acinetobacter_sp.	ACNIH2	GCF_002934965.1	NZ_CP026412.1	Chromosome	3795065	40.2124	circular	1758189	Moraxellales	Moraxellaceae
Acinetobacter_sp.	BEC1-S18-ESBL-01	GCF_014169935.1	NZ_AP022302.1	Chromosome	3932227	38.9516	circular	2675741	Moraxellales	Moraxellaceae
Acinetobacter_sp.	C16S1	GCF_008630915.1	NZ_CP043909.1	Chromosome	3373643	39.4364	circular	2609668	Moraxellales	Moraxellaceae
Acinetobacter_sp.	dk386	GCF_009557235.1	NZ_CP045650.1	Chromosome	2767765	40.5998	circular	2662362	Moraxellales	Moraxellaceae
Acinetobacter_sp.	DUT-2	GCF_001581975.1	NZ_CP014651.1	Chromosome	3844171	38.8213	circular	1809055	Moraxellales	Moraxellaceae
Acinetobacter_sp.	FDAARGOS_493	GCF_003812245.1	NZ_CP033858.1	Chromosome	3926001	39.1712	circular	2420300	Moraxellales	Moraxellaceae
Acinetobacter_sp.	FDAARGOS_494	GCF_003812225.1	NZ_CP033866.1	Chromosome	3952018	39.1131	circular	2420301	Moraxellales	Moraxellaceae
Acinetobacter_sp.	FDAARGOS_560	GCF_003812205.1	NZ_CP033862.1	Chromosome	4075289	39.228	circular	2420305	Moraxellales	Moraxellaceae
Acinetobacter_sp.	LoGeW2-3	GCF_002688565.1	NZ_CP024011.1	Chromosome	3178335	42.5203	circular	1808001	Moraxellales	Moraxellaceae
Acinetobacter_sp.	Marseille-Q1620	GCF_902825285.1	NZ_LR782267.1	Chromosome	4084959	37.6883	linear	2714110	Moraxellales	Moraxellaceae
Acinetobacter_sp.	MYb10	GCF_002980175.2	NZ_CP058272.1	Chromosome	4635013	38.2506	circular	1827285	Moraxellales	Moraxellaceae
Acinetobacter_sp.	NCu2D-2	GCF_001647675.1	NZ_CP015594.1	Chromosome	2738313	40.2216	circular	1608473	Moraxellales	Moraxellaceae
Acinetobacter_sp.	NEB149	GCF_012516415.1	NZ_CP051208.1	Chromosome	3218664	43.1551	circular	2725684	Moraxellales	Moraxellaceae
Acinetobacter_sp.	NEB_394	GCF_013374795.1	NZ_CP055277.1	Chromosome	3479933	41.2924	circular	2743575	Moraxellales	Moraxellaceae
Acinetobacter_sp.	SWBY1	GCF_002946595.1	NZ_CP026616.1	Chromosome	2914878	41.3619	circular	2079596	Moraxellales	Moraxellaceae
Acinetobacter_sp.	TGL-Y2	GCF_001612555.1	NZ_CP015110.1	Chromosome	3383728	40.3797	circular	1407071	Moraxellales	Moraxellaceae
Acinetobacter_sp.	TTH0-4	GCF_001278715.1	NZ_CP012608.1	Chromosome	2962453	38.7428	circular	1646498	Moraxellales	Moraxellaceae
Acinetobacter_sp.	WCHA45	GCF_002165255.2	NZ_CP028561.1	Chromosome	2876784	39.0042	circular	2004644	Moraxellales	Moraxellaceae
Acinetobacter_sp.	WCHA55	GCF_002165305.2	NZ_CP032286.1	Chromosome	3415345	41.4211	circular	2004646	Moraxellales	Moraxellaceae
Acinetobacter_sp.	WCHAc010034	GCF_001696615.3	NZ_CP032279.1	Chromosome	3630637	49.611	circular	1879049	Moraxellales	Moraxellaceae
Acinetobacter_sp.	WCHAc010052	GCF_002165295.2	NZ_CP032143.1	Chromosome	3557428	42.5967	circular	2004647	Moraxellales	Moraxellaceae
Acinetobacter_tandoii	SE63	GCF_006965565.1	NZ_CP041365.1	Chromosome	3543632	42.1178	circular	202954	Moraxellales	Moraxellaceae
Acinetobacter_towneri	205	GCF_012220585.1	NZ_CP048014.1	Chromosome	2660496	41.4401	circular	202956	Moraxellales	Moraxellaceae
Acinetobacter_ursingii	M3	GCF_003966675.1	NZ_AP018824.1	Chromosome	3429552	40.2408	circular	108980	Moraxellales	Moraxellaceae
Acinetobacter_venetianus	TUST-DM21	GCF_014250455.1	NZ_CP060161.1	Chromosome	3552418	39.1845	circular	52133	Moraxellales	Moraxellaceae
Acinetobacter_wuhouensis	WCHAW010062	GCF_002165345.2	NZ_CP033133.1	Chromosome	4056085	38.0893	circular	1879050	Moraxellales	Moraxellaceae
Actinobacillus_delphinicola	NCTC12871	GCF_900638385.1	NZ_LR134510.1	Chromosome	1837244	37.6198	circular	51161	Pasteurellales	Pasteurellaceae
Actinobacillus_equuli	NCTC8529	GCF_900636745.1	NZ_LR134310.1	Chromosome	2451991	40.2215	circular	718	Pasteurellales	Pasteurellaceae
Actinobacillus_equuli_subsp._equuli	19392	GCF_000801145.1	NZ_CP007715.1	Chromosome	2431533	40.2646	circular	202947	Pasteurellales	Pasteurellaceae
Actinobacillus_indolicus	AIFJ1607	GCF_004519515.1	NZ_CP038145.1	Chromosome	2251645	40.1239	circular	51049	Pasteurellales	Pasteurellaceae
Actinobacillus_lignieresii	NCTC10568	GCF_900635785.1	NZ_LR134169.1	Chromosome	2377048	41.1454	circular	720	Pasteurellales	Pasteurellaceae
Actinobacillus_pleuropneumoniae	NCTC10976	GCF_900638445.1	NZ_LR134515.1	Chromosome	2325526	41.1869	circular	715	Pasteurellales	Pasteurellaceae
Actinobacillus_pleuropneumoniae_serovar_1	4074	GCF_000178495.2	NZ_CP029003.1	Chromosome	2318649	41.2363	circular	228399	Pasteurellales	Pasteurellaceae
Actinobacillus_pleuropneumoniae_serovar_3	JL03	GCF_000016685.1	NC_010278.1	Chromosome	2242062	41.2328	circular	434271	Pasteurellales	Pasteurellaceae
Actinobacillus_pleuropneumoniae_serovar_5b	L20	GCF_000015885.1	NC_009053.1	Chromosome	2274482	41.2995	circular	416269	Pasteurellales	Pasteurellaceae
Actinobacillus_pleuropneumoniae_serovar_7	AP76	GCF_000020405.1	NC_010939.1	Chromosome	2331981	41.2124	circular	537457	Pasteurellales	Pasteurellaceae
Actinobacillus_pleuropneumoniae_serovar_8	MIDG2331	GCF_001460855.1	NZ_LN908249.1	Chromosome	2337633	41.0691	circular	754345	Pasteurellales	Pasteurellaceae
Actinobacillus_porcitonsillarum	9953L55	GCF_003101015.1	NZ_CP029206.1	Chromosome	2263191	39.6617	circular	189834	Pasteurellales	Pasteurellaceae
Actinobacillus_succinogenes	130Z	GCF_000017245.1	NC_009655.1	Chromosome	2319663	44.9186	circular	339671	Pasteurellales	Pasteurellaceae
Actinobacillus_suis	NCTC12996	GCF_900187155.1	NZ_LT906456.1	Chromosome	2501959	40.2154	circular	716	Pasteurellales	Pasteurellaceae
Actinobacillus_suis	ATCC_33415	GCF_000739435.1	NZ_CP009159.1	Chromosome	2501598	40.2152	circular	743972	Pasteurellales	Pasteurellaceae
Aeromonas_caviae	NCTC12244	GCF_900476005.1	NZ_LS483441.1	Chromosome	4586140	61.6049	circular	648	Aeromonadales	Aeromonadaceae
Aeromonas_dhakensis	KN-Mc-6U21	GCF_002285935.1	NZ_CP023141.1	Chromosome	4868053	61.5284	circular	196024	Aeromonadales	Aeromonadaceae
Aeromonas_encheleia	NCTC12917	GCF_900637545.1	NZ_LR134376.1	Chromosome	4542521	61.8645	circular	73010	Aeromonadales	Aeromonadaceae
Aeromonas_hydrophila	KAM330	GCF_014679585.1	NZ_AP023398.1	Chromosome	5092593	60.9252	circular	644	Aeromonadales	Aeromonadaceae
Aeromonas_hydrophila	4AK4	GCF_000512185.1	NZ_CP006579.1	Chromosome	4527993	62.0126	circular	1354302	Aeromonadales	Aeromonadaceae
Aeromonas_hydrophila	AL09-71	GCF_000633175.1	NZ_CP007566.1	Chromosome	5023861	60.8168	circular	1321367	Aeromonadales	Aeromonadaceae
Aeromonas_hydrophila	J-1	GCF_000819505.1	NZ_CP006883.1	Chromosome	5000814	60.8864	circular	1419584	Aeromonadales	Aeromonadaceae
Aeromonas_hydrophila	ML09-119	GCF_000401555.1	NC_021290.1	Chromosome	5024500	60.8163	circular	1288394	Aeromonadales	Aeromonadaceae
Aeromonas_hydrophila	NJ-35	GCF_001019645.1	NZ_CP006870.1	Chromosome	5279644	60.5123	circular	1416915	Aeromonadales	Aeromonadaceae
Aeromonas_hydrophila	pc104A	GCF_000635955.1	NZ_CP007576.1	Chromosome	5023829	60.817	circular	1418107	Aeromonadales	Aeromonadaceae
Aeromonas_hydrophila	YL17	GCF_000612075.2	NZ_CP007518.2	Chromosome	4796281	61.6233	circular	1448139	Aeromonadales	Aeromonadaceae
Aeromonas_hydrophila_subsp._hydrophila	WCHAH045096	GCF_002850695.3	NZ_CP028568.2	Chromosome	5022876	61.0753	circular	196023	Aeromonadales	Aeromonadaceae
Aeromonas_hydrophila_subsp._hydrophila_ATCC_7966	ATCC_7966	GCF_000014805.1	NC_008570.1	Chromosome	4744448	61.5484	circular	380703	Aeromonadales	Aeromonadaceae
Aeromonas_jandaei	3299	GCF_014217505.1	NZ_CP043322.1	Chromosome	4575997	58.8654	circular	650	Aeromonadales	Aeromonadaceae
Aeromonas_media	WP7-W18-ESBL-02	GCF_014161425.1	NZ_AP022188.1	Chromosome	4758243	61.0217	circular	651	Aeromonadales	Aeromonadaceae
Aeromonas_media	WS	GCF_000287215.2	NZ_CP007567.1	Chromosome	4777154	60.7385	circular	1208104	Aeromonadales	Aeromonadaceae
Aeromonas_rivipollensis	KN-Mc-11N1	GCF_003015165.1	NZ_CP027856.1	Chromosome	4508901	61.8741	circular	948519	Aeromonadales	Aeromonadaceae
Aeromonas_salmonicida	SRW-OG1	GCF_012931585.1	NZ_CP051883.1	Chromosome	4621725	59.0309	circular	645	Aeromonadales	Aeromonadaceae
Aeromonas_salmonicida_subsp._masoucida	BR19001YR	GCF_014872735.1	NZ_CP060030.1	Chromosome	4780847	58.4398	circular	197700	Aeromonadales	Aeromonadaceae
Aeromonas_salmonicida_subsp._pectinolytica	34mel	GCF_002735225.1	NZ_CP022426.1	Chromosome	5012649	58.3005	circular	1324960	Aeromonadales	Aeromonadaceae
Aeromonas_salmonicida_subsp._salmonicida	J410	GCF_009858135.1	NZ_CP047376.1	Chromosome	4617865	58.6694	circular	29491	Aeromonadales	Aeromonadaceae
Aeromonas_salmonicida_subsp._salmonicida	01-B526	GCF_003692675.1	NZ_CP027000.1	Chromosome	4736282	58.5251	circular	1076135	Aeromonadales	Aeromonadaceae
Aeromonas_salmonicida_subsp._salmonicida	A449	GCF_000196395.1	NC_009348.1	Chromosome	4702402	58.5112	circular	382245	Aeromonadales	Aeromonadaceae
Aeromonas_schubertii	LF1708	GCF_004919485.1	NZ_CP039611.1	Chromosome	4350713	61.4143	circular	652	Aeromonadales	Aeromonadaceae
Aeromonas_sp.	1805	GCF_013085525.1	NZ_CP038515.1	Chromosome	4834781	61.2775	circular	2560028	Aeromonadales	Aeromonadaceae
Aeromonas_sp.	2692-1	GCF_013085505.1	NZ_CP038513.1	Chromosome	5018075	61.2447	circular	2560029	Aeromonadales	Aeromonadaceae
Aeromonas_sp.	ASNIH1	GCF_002934285.1	NZ_CP026228.1	Chromosome	4984360	61.3184	circular	1636606	Aeromonadales	Aeromonadaceae
Aeromonas_sp.	ASNIH2	GCF_002934795.1	NZ_CP026406.1	Chromosome	4801408	61.2282	circular	1636607	Aeromonadales	Aeromonadaceae
Aeromonas_sp.	ASNIH3	GCF_002903405.1	NZ_CP026222.1	Chromosome	4797236	61.5427	circular	1636608	Aeromonadales	Aeromonadaceae
Aeromonas_sp.	ASNIH4	GCF_002934425.1	NZ_CP026217.1	Chromosome	5216518	60.9903	circular	1636609	Aeromonadales	Aeromonadaceae
Aeromonas_sp.	ASNIH5	GCF_002902865.1	NZ_CP026122.1	Chromosome	4759223	61.7622	circular	1758179	Aeromonadales	Aeromonadaceae
Aeromonas_sp.	ASNIH7	GCF_002903485.1	NZ_CP026226.1	Chromosome	4817060	60.8372	circular	1920107	Aeromonadales	Aeromonadaceae
Aeromonas_sp.	CA23	GCF_002587065.1	NZ_CP023818.1	Chromosome	5099209	60.1693	circular	2033032	Aeromonadales	Aeromonadaceae
Aeromonas_sp.	CU5	GCF_002586745.1	NZ_CP023817.1	Chromosome	4615599	57.8843	circular	2033033	Aeromonadales	Aeromonadaceae
Aeromonas_sp.	WP2-W18-CRE-05	GCF_014168615.1	NZ_AP021917.1	Chromosome	4906952	61.1505	circular	2675707	Aeromonadales	Aeromonadaceae
Aeromonas_veronii	WP9-W18-ESBL-04	GCF_014169875.1	NZ_AP022290.1	Chromosome	4781224	58.8343	circular	654	Aeromonadales	Aeromonadaceae
Aeromonas_veronii	B565	GCF_000204115.1	NC_015424.1	Chromosome	4551783	58.719	circular	998088	Aeromonadales	Aeromonadaceae
Aeromonas_veronii	Hm21	GCF_000464515.2	NZ_CP059396.1	Chromosome	4710355	58.6665	circular	1347420	Aeromonadales	Aeromonadaceae
Aerosticca_soli	Dysh456	GCF_003967035.1	NZ_AP018560.1	Chromosome	2874969	68.328	circular	2010829	Xanthomonadales	Rhodanobacteraceae
Agarilytica_rhodophyticola	17	GCF_002157225.2	NZ_CP020038.1	Chromosome	6878829	40.9728	circular	1737490	Cellvibrionales	Cellvibrionaceae
Agarivorans_gilvus	WH0801	GCF_001420915.1	NZ_CP013021.1	Chromosome	4416600	45.9599	circular	680279	Alteromonadales	Alteromonadaceae
Aggregatibacter_actinomycetemcomitans	PN_696	GCF_008086405.1	NZ_CP043005.1	Chromosome	2284248	44	circular	714	Pasteurellales	Pasteurellaceae
Aggregatibacter_actinomycetemcomitans	D7S-1	GCF_000163615.3	NC_017846.2	Chromosome	2308962	44.3166	circular	694569	Pasteurellales	Pasteurellaceae
Aggregatibacter_actinomycetemcomitans	HK1651	GCF_000604045.1	NZ_CP007502.1	Chromosome	2105503	44.376	circular	272556	Pasteurellales	Pasteurellaceae
Aggregatibacter_aphrophilus	NCTC11096	GCF_900478265.1	NZ_LS483485.1	Chromosome	2290909	42.1458	circular	732	Pasteurellales	Pasteurellaceae
Aggregatibacter_aphrophilus	ATCC_33389	GCF_900636915.1	NZ_LR134327.1	Chromosome	2337153	42.325	circular	985008	Pasteurellales	Pasteurellaceae
Aggregatibacter_aphrophilus	NJ8700	GCF_001188835.1	NZ_CP009230.1	Chromosome	2313256	42.2306	circular	634176	Pasteurellales	Pasteurellaceae
Aggregatibacter_segnis	ATCC_33393	GCF_900476035.1	NZ_LS483443.1	Chromosome	2022832	42.5626	circular	888057	Pasteurellales	Pasteurellaceae
Ahniella_affigens	D13	GCF_003015185.1	NZ_CP027860.1	Chromosome	5971549	60.4877	circular	2021234	Xanthomonadales	Rhodanobacteraceae
Alcanivorax_borkumensis	SK2	GCF_000009365.1	NC_008260.1	Chromosome	3120143	54.7278	circular	393595	Oceanospirillales	Alcanivoracaceae
Alcanivorax_dieselolei	B5	GCF_000300005.1	NC_018691.1	Chromosome	4928223	61.6316	circular	930169	Oceanospirillales	Alcanivoracaceae
Alcanivorax_pacificus	W11-5	GCF_000299335.2	NZ_CP004387.1	Chromosome	4168427	62.5985	circular	391936	Oceanospirillales	Alcanivoracaceae
Alcanivorax_sp.	NBRC_101098	GCF_001010505.1	NZ_AP014613.1	Chromosome	3095417	54.662	circular	1113728	Oceanospirillales	Alcanivoracaceae
Alcanivorax_xenomutans	P40	GCF_002072815.1	NZ_CP012331.1	Chromosome	4733951	61.4527	circular	1094342	Oceanospirillales	Alcanivoracaceae
Aliivibrio_fischeri	ES114	GCF_000011805.1	NC_006840.2	Chromosome	2897536	38.953	circular	312309	Vibrionales	Vibrionaceae
Aliivibrio_salmonicida	VS224	GCF_003942025.1	NZ_CP034240.1	Chromosome	3236208	39.184	circular	40269	Vibrionales	Vibrionaceae
Aliivibrio_salmonicida	LFI1238	GCF_000196495.1	NC_011312.1	Chromosome	3325165	39.2284	circular	316275	Vibrionales	Vibrionaceae
Aliivibrio_wodanis	AWOD1	GCF_000953695.1	NZ_LN554846.1	Chromosome	3003353	38.8846	circular	80852	Vibrionales	Vibrionaceae
Alkalilimnicola_ehrlichii	MLHE-1	GCF_000014785.1	NC_008340.1	Chromosome	3275944	67.5313	circular	187272	Chromatiales	Ectothiorhodospiraceae
Allochromatium_vinosum	DSM_180	GCF_000025485.1	NC_013851.1	Chromosome	3526903	64.3726	circular	572477	Chromatiales	Chromatiaceae
Allofrancisella_frigidaquae	SYSU_10HL1970	GCF_012222825.1	NZ_CP038017.1	Chromosome	1674180	32.1142	circular	1085644	Thiotrichales	Francisellaceae
Allofrancisella_guangzhouensis	08HL01032	GCF_000815225.1	NZ_CP010427.1	Chromosome	1658482	31.9966	circular	594679	Thiotrichales	Francisellaceae
Allofrancisella_inopinata	SYSU_YG23	GCF_012222965.1	NZ_CP038241.1	Chromosome	1750491	31.9905	circular	1085647	Thiotrichales	Francisellaceae
Alteromonas_addita	R10SW13	GCF_001562195.1	NZ_CP014322.1	Chromosome	4649146	43.6098	circular	233316	Alteromonadales	Alteromonadaceae
Alteromonas_australica	DE170	GCF_000934525.1	NZ_CP010912.1	Chromosome	4457472	44.8685	circular	589873	Alteromonadales	Alteromonadaceae
Alteromonas_macleodii	Te101	GCF_002849875.1	NZ_CP018321.1	Chromosome	4630082	44.6767	circular	28108	Alteromonadales	Alteromonadaceae
Alteromonas_macleodii	ATCC_27126	GCF_000172635.2	NC_018632.1	Chromosome	4653851	44.7086	circular	529120	Alteromonadales	Alteromonadaceae
Alteromonas_macleodii	Balearic_Sea_AD45	GCF_000300175.1	NC_018679.1	Chromosome	4629479	44.63	circular	1004787	Alteromonadales	Alteromonadaceae
Alteromonas_macleodii	Black_Sea_11	GCF_000299995.1	NC_018692.1	Chromosome	4480507	44.6078	circular	1004785	Alteromonadales	Alteromonadaceae
Alteromonas_macleodii	English_Channel_673	GCF_000299955.1	NC_018678.1	Chromosome	4601785	44.8126	circular	1004788	Alteromonadales	Alteromonadaceae
Alteromonas_mediterranea	AltCH17	GCF_009759785.1	NZ_CP046670.1	Chromosome	4512541	44.8144	circular	314275	Alteromonadales	Alteromonadaceae
Alteromonas_mediterranea	615	GCF_000439475.1	NC_021716.1	Chromosome	4381505	45.003	circular	1300253	Alteromonadales	Alteromonadaceae
Alteromonas_mediterranea	DE	GCF_000020585.3	NC_011138.3	Chromosome	4480937	44.8687	circular	1774373	Alteromonadales	Alteromonadaceae
Alteromonas_mediterranea	DE1	GCF_000310085.1	NC_019393.1	Chromosome	4643844	44.8951	circular	1004786	Alteromonadales	Alteromonadaceae
Alteromonas_mediterranea	MED64	GCF_000439495.1	NC_023045.1	Chromosome	4397537	44.8256	circular	1300254	Alteromonadales	Alteromonadaceae
Alteromonas_mediterranea	U7	GCF_000439535.1	NC_021717.1	Chromosome	4442936	44.8096	circular	1300256	Alteromonadales	Alteromonadaceae
Alteromonas_mediterranea	UM4b	GCF_000439595.1	NC_021714.1	Chromosome	4438767	44.8845	circular	1300259	Alteromonadales	Alteromonadaceae
Alteromonas_mediterranea	UM7	GCF_000439575.1	NC_021713.1	Chromosome	4628378	44.8785	circular	1300258	Alteromonadales	Alteromonadaceae
Alteromonas_naphthalenivorans	SN2	GCF_000213655.1	NC_015554.1	Chromosome	4972148	43.5068	circular	715451	Alteromonadales	Alteromonadaceae
Alteromonas_pelagimontana	5.12	GCF_002499975.2	NZ_CP052766.1	Chromosome	4314189	46.1315	circular	1858656	Alteromonadales	Alteromonadaceae
Alteromonas_sp.	76-1	GCF_900654235.1	NZ_LR136958.1	Chromosome	4731105	43.4541	circular	2358187	Alteromonadales	Alteromonadaceae
Alteromonas_sp.	BL110	GCF_003443615.1	NZ_CP031967.1	Chromosome	4458618	44.0743	circular	1714845	Alteromonadales	Alteromonadaceae
Alteromonas_sp.	Mac1	GCF_001562125.1	NZ_CP013932.1	Chromosome	4696291	43.5771	circular	1777491	Alteromonadales	Alteromonadaceae
Alteromonas_sp.	MB-3u-76	GCF_002831605.1	NZ_CP025115.1	Chromosome	4360928	43.8875	circular	2058133	Alteromonadales	Alteromonadaceae
Alteromonas_sp.	RKMC-009	GCF_003584565.2	NZ_CP031010.1	Chromosome	4934803	48.8054	circular	2267264	Alteromonadales	Alteromonadaceae
Alteromonas_sp.	RW2A1	GCF_001886475.1	NZ_CP018031.1	Chromosome	4143824	43.966	circular	1917158	Alteromonadales	Alteromonadaceae
Alteromonas_stellipolaris	PQQ-44	GCF_001632825.1	NZ_CP015346.1	Chromosome	4721861	43.5908	circular	233316	Alteromonadales	Alteromonadaceae
Alteromonas_stellipolaris	LMG_21856	GCF_001433715.1	NZ_CP013120.1	Chromosome	4686200	43.6318	circular	1160720	Alteromonadales	Alteromonadaceae
Aquicella_lusitana	SGT-39	GCF_902459475.1	NZ_LR699114.1	Chromosome	2154315	44.729	linear	254246	Legionellales	Coxiellaceae
Aquicella_siphonis	SGT-108	GCF_902459485.1	NZ_LR699119.1	Chromosome	2411764	48.0976	linear	254247	Legionellales	Coxiellaceae
Arsenophonus_endosymbiont_of_Aleurodicus_dispersus	ARAD	GCF_900343015.1	NZ_LR025108.1	Chromosome	663125	32.1882	circular	235559	Enterobacterales	Morganellaceae
Arsenophonus_endosymbiont_of_Aphis_craccivora	Ash	GCF_013460135.1	NZ_CP038155.1	Chromosome	2402715	40.045	circular	1231049	Enterobacterales	Morganellaceae
Arsenophonus_nasoniae	FIN	GCF_004768525.1	NZ_CP038613.1	Chromosome	3871978	38.068	circular	638	Enterobacterales	Morganellaceae
Atlantibacter_hermannii	NCTC12129	GCF_900635495.1	NZ_LR134136.1	Chromosome	4553773	54.0765	circular	565	Enterobacterales	Enterobacteriaceae
Avibacterium_paragallinarum	ADL-AP01	GCF_012850955.1	NZ_CP051642.1	Chromosome	2415542	40.9128	circular	728	Pasteurellales	Pasteurellaceae
Avibacterium_volantium	NCTC3438	GCF_900635775.1	NZ_LR134167.1	Chromosome	2230476	41.5462	circular	762	Pasteurellales	Pasteurellaceae
Azotobacter_chroococcum	B3	GCF_002220155.1	NZ_CP011835.1	Chromosome	4575910	66.5401	circular	353	Pseudomonadales	Pseudomonadaceae
Azotobacter_chroococcum	NCIMB_8003	GCF_000817975.1	NZ_CP010415.1	Chromosome	4591803	66.2705	circular	1328314	Pseudomonadales	Pseudomonadaceae
Azotobacter_salinestris	KACC_13899	GCF_009363155.1	NZ_CP045302.1	Chromosome	4929889	65.8937	circular	69964	Pseudomonadales	Pseudomonadaceae
Azotobacter_vinelandii	CA	GCF_000380335.1	NC_021149.1	Chromosome	5366370	65.6755	circular	1283330	Pseudomonadales	Pseudomonadaceae
Azotobacter_vinelandii	CA6	GCF_000380365.1	NC_021150.1	Chromosome	5323210	65.6452	circular	1283331	Pseudomonadales	Pseudomonadaceae
Azotobacter_vinelandii	DJ	GCF_000021045.1	NC_012560.1	Chromosome	5365318	65.6755	circular	322710	Pseudomonadales	Pseudomonadaceae
Bacterioplanes_sanyensis	NV9	GCF_002237535.1	NZ_CP022530.1	Chromosome	4293726	53.4216	circular	1249553	Oceanospirillales	Oceanospirillaceae
Basfia_succiniciproducens	JF4016	GCF_011455875.1	NZ_CP015031.1	Chromosome	2253194	42.4424	circular	653940	Pasteurellales	Pasteurellaceae
Bathymodiolus_thermophilus_thioautotrophic_gill_symbiont	EPR9N	GCF_003711265.1	NZ_CP024634.1	Chromosome	2832685	38.569	circular	2360	Gammaproteobacteria	incertae sedis
Baumannia_cicadellinicola_str._Hc_Homalodisca_coagulata	Hc	GCF_000013185.1	NC_007984.1	Chromosome	686194	33.2348	linear	374463	Gammaproteobacteria	incertae sedis
Beggiatoa_leptomitoformis	D-401	GCF_002849755.2	NZ_CP018889.2	Chromosome	4266350	40.4917	circular	288004	Thiotrichales	Thiotrichaceae
Bermanella_marisrubri	RED65	GCF_012295615.1	NZ_CP051183.1	Chromosome	3505998	44.0099	circular	207949	Oceanospirillales	Oceanospirillaceae
Bibersteinia_trehalosi	USDA-ARS-USMARC-188	GCF_000521725.1	NZ_CP006954.1	Chromosome	2340975	40.9675	circular	1263829	Pasteurellales	Pasteurellaceae
Bibersteinia_trehalosi	USDA-ARS-USMARC-189	GCF_000521745.1	NZ_CP006955.1	Chromosome	2454127	41.0693	circular	1263831	Pasteurellales	Pasteurellaceae
Bibersteinia_trehalosi	USDA-ARS-USMARC-190	GCF_000521765.1	NZ_CP006956.1	Chromosome	2443169	41.0716	circular	1263832	Pasteurellales	Pasteurellaceae
Bibersteinia_trehalosi	USDA-ARS-USMARC-192	GCF_000347595.1	NC_020515.1	Chromosome	2407846	41.0455	circular	1171377	Pasteurellales	Pasteurellaceae
Bisgaardia_hudsonensis	M327/99/2	GCF_013377195.1	NZ_CP016605.1	Chromosome	2125638	33.6513	circular	109472	Pasteurellales	Pasteurellaceae
Blochmannia_endosymbiont_of_Camponotus_Colobopsis_obliquus	757	GCF_000973545.1	NZ_CP010049.1	Chromosome	773940	27.3557	circular	1505597	Enterobacterales	Enterobacteriaceae
Blochmannia_endosymbiont_of_Camponotus_nipponensis	CNIEBac	GCF_009827135.1	NZ_CP046534.1	Chromosome	788522	29.0007	circular	2681986	Enterobacterales	Enterobacteriaceae
Blochmannia_endosymbiont_of_Colobopsis_nipponica	CNIPBac	GCF_014857065.1	NZ_CP046533.1	Chromosome	728116	28.7468	circular	2681987	Enterobacterales	Enterobacteriaceae
Blochmannia_endosymbiont_of_Polyrhachis_Hedomyrma_turneri	675	GCF_000973505.1	NZ_CP010048.1	Chromosome	749321	29.0775	circular	1505596	Enterobacterales	Enterobacteriaceae
Brenneria_goodwinii	FRB141	GCF_002291445.1	NZ_CP014137.1	Chromosome	5360730	53.0773	circular	1109412	Enterobacterales	Pectobacteriaceae
Brenneria_nigrifluens	DSM_30175_=_ATCC_13028	GCF_005484965.1	NZ_CP034036.1	Chromosome	4891702	55.9382	circular	1121120	Enterobacterales	Pectobacteriaceae
Brenneria_rubrifaciens	6D370	GCF_005484945.1	NZ_CP034035.1	Chromosome	4028093	52.5507	circular	55213	Enterobacterales	Pectobacteriaceae
Buchnera_aphidicola	Bcifornacula_isolate_2912	GCF_900128725.1	NZ_LT667500.1	Chromosome	447673	28.0913	linear	9	Enterobacterales	Erwiniaceae
Buchnera_aphidicola	BCc	GCF_000090965.1	NC_008513.1	Chromosome	416380	20.097	circular	372461	Enterobacterales	Erwiniaceae
Buchnera_aphidicola	5A	GCF_000021085.1	NC_011833.1	Chromosome	642122	26.2857	circular	563178	Enterobacterales	Erwiniaceae
Buchnera_aphidicola	Ak	GCF_000225445.1	NC_017256.1	Chromosome	641794	25.6582	circular	1005090	Enterobacterales	Erwiniaceae
Buchnera_aphidicola	APS	GCF_000009605.1	NC_002528.1	Chromosome	640681	26.3125	circular	107806	Enterobacterales	Erwiniaceae
Buchnera_aphidicola	Bp	GCF_000007725.1	NC_004545.1	Chromosome	615980	25.3414	circular	224915	Enterobacterales	Erwiniaceae
Buchnera_aphidicola	F009	GCF_000521585.1	NZ_CP002703.1	Chromosome	643510	25.4386	circular	1009859	Enterobacterales	Erwiniaceae
Buchnera_aphidicola	G002	GCF_000521565.1	NZ_CP002701.1	Chromosome	643517	25.4399	circular	1009858	Enterobacterales	Erwiniaceae
Buchnera_aphidicola	JF99	GCF_000183285.1	NC_017253.1	Chromosome	641716	26.2864	circular	713601	Enterobacterales	Erwiniaceae
Buchnera_aphidicola	Sg	GCF_000007365.1	NC_004061.1	Chromosome	641454	25.3306	circular	198804	Enterobacterales	Erwiniaceae
Buchnera_aphidicola	Tuc7	GCF_000021065.1	NC_011834.1	Chromosome	641895	26.2925	circular	561501	Enterobacterales	Erwiniaceae
Buchnera_aphidicola	Ua	GCF_000225465.1	NC_017259.1	Chromosome	615380	24.1357	circular	1005057	Enterobacterales	Erwiniaceae
Buchnera_aphidicola	USDA	GCF_000521525.1	NZ_CP002697.1	Chromosome	643504	25.4407	circular	1009856	Enterobacterales	Erwiniaceae
Buchnera_aphidicola	W106	GCF_000521545.1	NZ_CP002699.1	Chromosome	643502	25.442	circular	1009857	Enterobacterales	Erwiniaceae
Buchnera_aphidicola	Acr	GCF_005082145.1	NZ_CP034897.1	Chromosome	632742	24.4057	circular	466616	Enterobacterales	Erwiniaceae
Buchnera_aphidicola	Ash	GCF_013487785.1	NZ_CP043999.1	Chromosome	632731	24.4085	circular	2559115	Enterobacterales	Erwiniaceae
Buchnera_aphidicola	Bag	GCF_001280225.1	NZ_CP009253.1	Chromosome	628164	25.582	circular	1265350	Enterobacterales	Erwiniaceae
Buchnera_aphidicola	PASI	GCF_013394915.1	NZ_CP056771.1	Chromosome	628098	25.4013	circular	98785	Enterobacterales	Erwiniaceae
Buchnera_aphidicola	Ahe	GCF_005083845.1	NZ_CP034894.1	Chromosome	634211	24.1317	circular	2315802	Enterobacterales	Erwiniaceae
Buchnera_aphidicola	Bciconfinis	GCF_900128735.1	NZ_LT667503.1	Chromosome	443747	23.9569	linear	1878935	Enterobacterales	Erwiniaceae
Buchnera_aphidicola	Bcipseudotaxifoliae	GCF_900128595.1	NZ_LT635893.1	Chromosome	446627	24.0713	linear	655384	Enterobacterales	Erwiniaceae
Buchnera_aphidicola	SAM	GCF_001700895.1	NZ_CP013259.1	Chromosome	636266	25.4716	circular	118101	Enterobacterales	Erwiniaceae
Buchnera_aphidicola	Hta	GCF_005081445.1	NZ_CP034873.1	Chromosome	633867	27.0244	circular	1241859	Enterobacterales	Erwiniaceae
Buchnera_aphidicola	Meu	GCF_005237295.1	NZ_CP033006.1	Chromosome	645334	25.5502	circular	1507522	Enterobacterales	Erwiniaceae
Buchnera_aphidicola	Mga	GCF_005080965.1	NZ_CP034867.1	Chromosome	643561	25.8644	circular	2315801	Enterobacterales	Erwiniaceae
Buchnera_aphidicola	LSU	GCF_003096055.1	NZ_CP029161.1	Chromosome	626137	25.3039	circular	2173854	Enterobacterales	Erwiniaceae
Buchnera_aphidicola	Mst	GCF_005080865.1	NZ_CP034861.1	Chromosome	619238	25.7463	circular	1241869	Enterobacterales	Erwiniaceae
Buchnera_aphidicola	Nmo	GCF_006741185.1	NZ_AP019379.1	Chromosome	587781	22.3369	circular	2495405	Enterobacterales	Erwiniaceae
Buchnera_aphidicola	BTI	GCF_003671935.1	NZ_CP032759.1	Chromosome	642929	25.2998	circular	118109	Enterobacterales	Erwiniaceae
Buchnera_aphidicola	BTI	GCF_003099975.1	NZ_CP029205.1	Chromosome	641689	25.3221	circular	98794	Enterobacterales	Erwiniaceae
Buchnera_aphidicola	SC	GCF_001648115.1	NZ_CP011299.1	Chromosome	607835	25.7945	circular	118110	Enterobacterales	Erwiniaceae
Buchnera_aphidicola	Sav	GCF_005082585.1	NZ_CP034855.1	Chromosome	636177	25.9612	circular	571428	Enterobacterales	Erwiniaceae
Buchnera_aphidicola	Tma	GCF_005080705.1	NZ_CP032996.1	Chromosome	419293	20.2014	circular	1241884	Enterobacterales	Erwiniaceae
Buchnera_aphidicola	Â BTs	GCF_900016785.1	NZ_LN890285.1	Chromosome	421426	21.6009	circular	98804	Enterobacterales	Erwiniaceae
Buchnera_aphidicola	UsonBac	GCF_011035165.1	NZ_CP047588.1	Chromosome	614349	24.3225	circular	118118	Enterobacterales	Erwiniaceae
Buttiauxella_agrestis	DSM_9389	GCF_013234275.1	NZ_AP023184.1	Chromosome	4566254	50.7002	circular	82977	Enterobacterales	Enterobacteriaceae
Buttiauxella_sp.	3AFRM03	GCF_003675305.1	NZ_CP033076.1	Chromosome	5319710	50.4586	circular	2479367	Enterobacterales	Enterobacteriaceae
Candidatus_Arsenophonus_lipoptenae	CB	GCF_001534665.1	NZ_CP013920.1	Chromosome	836724	24.8712	circular	634113	Enterobacterales	Morganellaceae
Candidatus_Baumannia_cicadellinicola	B-GSS	GCF_001269425.1	NZ_CP011787.1	Chromosome	632672	31.6346	circular	186490	Gammaproteobacteria	incertae sedis
Candidatus_Blochmannia_chromaiodes	640	GCF_000331065.1	NC_020075.1	Chromosome	791219	29.4523	circular	1240471	Enterobacterales	Enterobacteriaceae
Candidatus_Blochmannia_floridanus		GCF_000043285.1	NC_005061.1	Chromosome	705557	27.3832	circular	203907	Enterobacterales	Enterobacteriaceae
Candidatus_Blochmannia_pennsylvanicus	BPEN	GCF_000011745.1	NC_007292.1	Chromosome	791654	29.5647	circular	291272	Enterobacterales	Enterobacteriaceae
Candidatus_Blochmannia_vafer	BVAF	GCF_000185985.2	NC_014909.2	Chromosome	722585	27.5082	circular	859654	Enterobacterales	Enterobacteriaceae
Candidatus_Carsonella_ruddii	JRPAMB4	GCF_013463375.1	NZ_CP041245.1	Chromosome	174118	17.8224	circular	114186	Oceanospirillales	Halomonadaceae
Candidatus_Carsonella_ruddii	CE	GCF_000287235.1	NC_018414.1	Chromosome	162589	13.9757	circular	1202536	Oceanospirillales	Halomonadaceae
Candidatus_Carsonella_ruddii	CS	GCF_000287255.1	NC_018415.1	Chromosome	162504	14.1849	circular	1202537	Oceanospirillales	Halomonadaceae
Candidatus_Carsonella_ruddii	DC	GCF_000441575.1	NC_021894.1	Chromosome	174014	17.6336	circular	667013	Oceanospirillales	Halomonadaceae
Candidatus_Carsonella_ruddii	HT	GCF_000287295.1	NC_018417.1	Chromosome	157543	14.5503	circular	1202539	Oceanospirillales	Halomonadaceae
Candidatus_Carsonella_ruddii	PC	GCF_000287315.1	NC_018418.1	Chromosome	159923	15.6331	circular	1202540	Oceanospirillales	Halomonadaceae
Candidatus_Carsonella_ruddii	PV	GCF_000010365.1	NC_008512.1	Chromosome	159662	16.5644	circular	387662	Oceanospirillales	Halomonadaceae
Candidatus_Coxiella_mudrowiae	CRt	GCF_001077715.1	NZ_CP011126.1	Chromosome	1733840	38.1725	circular	2054173	Legionellales	Coxiellaceae
Candidatus_Doolittlea_endobia	DEMHIR	GCF_900039485.1	NZ_LN999833.1	Chromosome	834734	44.1648	circular	1778262	Enterobacterales	Enterobacteriaceae
Candidatus_Erwinia_haradaeae	ErCipiceae	GCF_900699015.1	NZ_LR217737.1	Chromosome	1081117	29.6163	linear	1922217	Enterobacterales	Erwiniaceae
Candidatus_Evansia_muelleri		GCF_000953435.1	NZ_LM655252.1	Chromosome	357498	25.2555	circular	1495769	Oceanospirillales	Halomonadaceae
Candidatus_Fukatsuia_symbiotica	5D	GCF_003122425.1	NZ_CP021659.1	Chromosome	2824008	43.5451	circular	1878942	Enterobacterales	Yersiniaceae
Candidatus_Gullanella_endobia	GEFVIR	GCF_900048035.1	NZ_LN999832.1	Chromosome	938041	28.8972	circular	1070130	Enterobacterales	Enterobacteriaceae
Candidatus_Hamiltonella_defensa_Bemisia_tabaci	MEAM1	GCF_002285855.1	NZ_CP016303.1	Chromosome	1739504	40.3049	circular	672795	Enterobacterales	Enterobacteriaceae
Candidatus_Hoaglandella_endobia	HETPER	GCF_900044015.1	NZ_LN999835.1	Chromosome	628221	42.7743	circular	1778263	Enterobacterales	Enterobacteriaceae
Candidatus_Ishikawaella_capsulata	Mpkobe	GCF_000828515.1	NZ_AP010872.1	Chromosome	745590	30.2167	circular	476281	Enterobacterales	Enterobacteriaceae
Candidatus_Methylospira_mobilis	Shm1	GCF_009498235.1	NZ_CP044205.1	Chromosome	4703534	54.0484	circular	1808979	Methylococcales	Methylococcaceae
Candidatus_Mikella_endobia	MEPMAR	GCF_900048045.1	NZ_LN999831.1	Chromosome	352837	30.5589	circular	1778264	Enterobacterales	Enterobacteriaceae
Candidatus_Moranella_endobia	PCIT	GCF_000219175.1	NC_015735.1	Chromosome	538294	43.5188	circular	903503	Enterobacterales	Enterobacteriaceae
Candidatus_Moranella_endobia	PCVAL	GCF_000364725.1	NC_021057.1	Chromosome	538203	43.5156	circular	1234603	Enterobacterales	Enterobacteriaceae
Candidatus_Nitrosoglobus_terrae	TAO100	GCF_002356115.1	NZ_AP014836.1	Chromosome	2011873	42.2515	linear	1630141	Chromatiales	Chromatiaceae
Candidatus_Pantoea_carbekii	US	GCF_000971765.1	NZ_CP010907.1	Chromosome	1150626	30.5729	circular	1235990	Enterobacterales	Erwiniaceae
Candidatus_Portiera_aleyrodidarum	PeMo	GCF_902713755.1	NZ_LR744089.1	Chromosome	277700	24.1037	linear	91844	Oceanospirillales	Halomonadaceae
Candidatus_Portiera_aleyrodidarum	BT-B	GCF_000300075.1	NC_018677.1	Chromosome	351658	26.2113	circular	1206109	Oceanospirillales	Halomonadaceae
Candidatus_Portiera_aleyrodidarum	BT-QVLC	GCF_000300035.1	NC_018676.1	Chromosome	350928	26.1598	circular	1239881	Oceanospirillales	Halomonadaceae
Candidatus_Portiera_aleyrodidarum_MED	MEAM1	GCF_002285875.1	NZ_CP016304.1	Chromosome	352068	26.2219	circular	1163752	Oceanospirillales	Halomonadaceae
Candidatus_Pseudomonas_adelgestsugas	HWA_ENA	GCF_004124255.1	NZ_CP026512.1	Chromosome	1835598	39.469	circular	1302376	Pseudomonadales	Pseudomonadaceae
Candidatus_Purcelliella_pentastirinorum	OLIH	GCF_003391335.1	NZ_CP028374.1	Chromosome	479855	21.2016	circular	472834	Enterobacterales	Enterobacteriaceae
Candidatus_Reidiella_endopervernicosa	Santa_Monica_outfall	GCF_013343005.1	NZ_CP054491.1	Chromosome	3446950	54.1023	circular	2738883	Gammaproteobacteria	incertae sedis
Candidatus_Rickettsiella_viridis	Ap-RA04	GCF_003966755.1	NZ_AP018005.1	Chromosome	1579735	39.2756	linear	676208	Legionellales	Coxiellaceae
Candidatus_Riesia_pediculicola	BR-HL	GCF_014879315.1	NZ_CP062474.1	Chromosome	574999	28.4846	linear	401619	Enterobacterales	Enterobacteriaceae
Candidatus_Riesia_pediculicola	USDA	GCF_000093065.1	NC_014109.1	Chromosome	574390	28.4826	linear	515618	Enterobacterales	Enterobacteriaceae
Candidatus_Ruthia_endofausta	JDF_Ridge	GCF_013342985.1	NZ_CP054490.1	Chromosome	1188809	36.6869	circular	2738852	Gammaproteobacteria	incertae sedis
Candidatus_Ruthia_magnifica	Cm	GCF_000015105.1	NC_008610.1	Chromosome	1160782	34.0334	circular	413404	Gammaproteobacteria	incertae sedis
Candidatus_Sodalis_pierantonius	SOPE	GCF_000517405.1	NZ_CP006568.1	Chromosome	4513140	56.0596	circular	2342	Enterobacterales	Bruguierivoracaceae
Candidatus_Tachikawaea_gelatinosa	UwTKB	GCF_000828815.1	NZ_AP014521.1	Chromosome	708439	25.0696	circular	1410383	Enterobacterales	Enterobacteriaceae
Candidatus_Thiodictyon_syntrophicum	Cad16T	GCF_002813775.1	NZ_CP020370.1	Chromosome	6837296	66.2751	circular	1166950	Chromatiales	Chromatiaceae
Candidatus_Thioglobus_autotrophicus	EF1	GCF_001293165.1	NZ_CP010552.1	Chromosome	1512449	39.1438	circular	1705394	Gammaproteobacteria	incertae sedis
Candidatus_Thioglobus_singularis	PS1	GCF_001281385.1	NZ_CP006911.1	Chromosome	1714148	37.4383	circular	1125411	Gammaproteobacteria	incertae sedis
Candidatus_Thioglobus_sp.	NP1	GCF_003326015.1	NZ_CP023860.1	Chromosome	1689404	34.9843	circular	2508687	Gammaproteobacteria	incertae sedis
Candidatus_Vesicomyosocius_okutanii	HA	GCF_000010405.1	NC_009465.1	Chromosome	1022154	31.5949	circular	412965	Gammaproteobacteria	incertae sedis
Candidatus_Vesicomyosocius_sp.	SY067_SCS001	GCF_014706615.1	NZ_CP054877.1	Chromosome	1032764	31.1611	circular	2732590	Gammaproteobacteria	incertae sedis
Cardiobacterium_hominis	NCTC10426	GCF_900637305.1	NZ_LR134365.1	Chromosome	2670755	59.2265	circular	2718	Cardiobacteriales	Cardiobacteriaceae
Catenovulum_sediminis	WS1-A	GCF_007289895.1	NZ_CP041660.1	Chromosome	4108962	40.8178	circular	1740262	Alteromonadales	Alteromonadaceae
Catenovulum_sp.	CCB-QB4	GCF_003063625.1	NZ_CP026604.1	Chromosome	5663044	41.2498	circular	2172099	Alteromonadales	Alteromonadaceae
Cedecea_lapagei	NCTC11466	GCF_900635955.1	NZ_LR134201.1	Chromosome	4778444	54.813	circular	158823	Enterobacterales	Enterobacteriaceae
Cedecea_neteri	FDAARGOS_392	GCF_002393445.1	NZ_CP023525.1	Chromosome	5214802	54.507	circular	158822	Enterobacterales	Enterobacteriaceae
Cellvibrio_japonicus	Ueda107	GCF_000019225.1	NC_010995.1	Chromosome	4576573	51.9912	circular	498211	Cellvibrionales	Cellvibrionaceae
Cellvibrio_sp.	KY-GH-1	GCF_008806975.1	NZ_CP031728.1	Chromosome	5762391	47.887	circular	2303332	Cellvibrionales	Cellvibrionaceae
Cellvibrio_sp.	KY-YJ-3	GCF_008806955.1	NZ_CP031727.1	Chromosome	4489528	49.0999	circular	454662	Cellvibrionales	Cellvibrionaceae
Cellvibrio_sp.	PSBB006	GCF_002162135.1	NZ_CP021382.1	Chromosome	5257074	50.5424	circular	1987723	Cellvibrionales	Cellvibrionaceae
Cellvibrio_sp.	PSBB023	GCF_002007605.1	NZ_CP019799.1	Chromosome	4705304	49.3639	circular	1945512	Cellvibrionales	Cellvibrionaceae
Chania_multitudinisentens	RB-25	GCF_000520015.2	NZ_CP007044.2	Chromosome	5488183	50.8788	circular	1441930	Enterobacterales	Yersiniaceae
Chromatiaceae_bacterium	2141T.STBD.0c.01a	GCF_002009425.1	NZ_CP019936.1	Chromosome	4790451	60.0827	circular	1978339	Chromatiales	Chromatiaceae
Chromatiaceae_bacterium	No.7	GCF_011290485.1	NZ_CP048029.1	Chromosome	2989870	61.1526	circular	2699430	Chromatiales	Chromatiaceae
Chromohalobacter_salexigens	DSM_3043	GCF_000055785.1	NC_007963.1	Chromosome	3696649	63.9119	circular	290398	Oceanospirillales	Halomonadaceae
Citrobacter_amalonaticus	92	GCF_900079795.1	NZ_LT556085.1	Chromosome	5109913	53.1935	circular	35703	Enterobacterales	Enterobacteriaceae
Citrobacter_amalonaticus	Y19	GCF_000981805.1	NZ_CP011132.1	Chromosome	5584358	53.4213	circular	1261127	Enterobacterales	Enterobacteriaceae
Citrobacter_braakii	MiY-A	GCF_009648935.1	NZ_CP045771.1	Chromosome	4917491	52.0462	circular	57706	Enterobacterales	Enterobacteriaceae
Citrobacter_farmeri	AUSMDU00008141	GCF_002249995.1	NZ_CP022695.1	Chromosome	5130228	53.3665	circular	67824	Enterobacterales	Enterobacteriaceae
Citrobacter_freundii	MGYG-HGUT-02495	GCF_902387635.1	NZ_LR699006.1	Chromosome	5258449	51.8189	linear	546	Enterobacterales	Enterobacteriaceae
Citrobacter_freundii	ATCC_8090_=_MTCC_1658_=_NBRC_12681	GCF_011064845.1	NZ_CP049015.1	Chromosome	4957773	51.6643	circular	1006003	Enterobacterales	Enterobacteriaceae
Citrobacter_freundii	CFNIH1	GCF_000648515.1	NZ_CP007557.1	Chromosome	5099034	52.2455	circular	1333848	Enterobacterales	Enterobacteriaceae
Citrobacter_freundii	CFNIH2	GCF_002880615.1	NZ_CP025757.1	Chromosome	5277996	53.5557	circular	2066049	Enterobacterales	Enterobacteriaceae
Citrobacter_freundii	CFNIH3	GCF_002903215.1	NZ_CP026235.1	Chromosome	5334524	51.811	circular	2077147	Enterobacterales	Enterobacteriaceae
Citrobacter_freundii	CFNIH4	GCF_002934505.1	NZ_CP026231.1	Chromosome	5079781	51.8531	circular	2077148	Enterobacterales	Enterobacteriaceae
Citrobacter_freundii	CFNIH9	GCF_002903305.1	NZ_CP026238.1	Chromosome	5016446	51.7452	circular	2077149	Enterobacterales	Enterobacteriaceae
Citrobacter_koseri	NCTC11075	GCF_900635885.1	NZ_LR134204.1	Chromosome	4785757	53.6537	circular	545	Enterobacterales	Enterobacteriaceae
Citrobacter_koseri	ATCC_BAA-895	GCF_000018045.1	NC_009792.1	Chromosome	4720462	53.8278	circular	290338	Enterobacterales	Enterobacteriaceae
Citrobacter_pasteurii	UMH17	GCF_003665575.1	NZ_CP024676.1	Chromosome	4654874	51.8973	circular	1563222	Enterobacterales	Enterobacteriaceae
Citrobacter_portucalensis	NCTC11104	GCF_900636015.1	NZ_LR134214.1	Chromosome	4694654	52.0894	circular	1639133	Enterobacterales	Enterobacteriaceae
Citrobacter_rodentium	ICC168	GCF_000027085.1	NC_013716.1	Chromosome	5346659	54.7222	circular	637910	Enterobacterales	Enterobacteriaceae
Citrobacter_sp.	172116965	GCF_013458095.1	NZ_CP046673.1	Chromosome	5163174	51.6424	circular	2683822	Enterobacterales	Enterobacteriaceae
Citrobacter_sp.	ABFQG	GCF_004322975.1	NZ_CP036435.1	Chromosome	4883650	51.8756	circular	2529121	Enterobacterales	Enterobacteriaceae
Citrobacter_sp.	CF971	GCF_006385635.1	NZ_CP041051.1	Chromosome	4955441	51.5667	circular	2566012	Enterobacterales	Enterobacteriaceae
Citrobacter_sp.	CFNIH10	GCF_002934585.1	NZ_CP026216.1	Chromosome	5246201	53.1452	circular	1920110	Enterobacterales	Enterobacteriaceae
Citrobacter_sp.	CRE-46	GCF_003204265.1	NZ_CP029727.1	Chromosome	5262516	51.9788	circular	1703250	Enterobacterales	Enterobacteriaceae
Citrobacter_sp.	FDAARGOS_156	GCF_001559235.2	NZ_CP014030.2	Chromosome	4727498	51.9295	circular	1702170	Enterobacterales	Enterobacteriaceae
Citrobacter_sp.	H12-3-2	GCF_009649895.1	NZ_CP045837.1	Chromosome	4948530	51.9384	circular	2664853	Enterobacterales	Enterobacteriaceae
Citrobacter_sp.	LUTT5	GCF_009905315.1	NZ_CP047606.1	Chromosome	5034577	51.7636	circular	2697370	Enterobacterales	Enterobacteriaceae
Citrobacter_sp.	LY-1	GCF_004353845.1	NZ_CP037864.1	Chromosome	5211009	52.0102	circular	2546350	Enterobacterales	Enterobacteriaceae
Citrobacter_sp.	NMI7904_11	GCF_009363175.1	NZ_CP045205.1	Chromosome	5445431	53.4663	circular	2653932	Enterobacterales	Enterobacteriaceae
Citrobacter_sp.	RHB20-C15	GCF_013890595.1	NZ_CP057632.1	Chromosome	4886739	53.4059	circular	2742620	Enterobacterales	Enterobacteriaceae
Citrobacter_sp.	RHB20-C16	GCF_013890155.1	NZ_CP057630.1	Chromosome	4885668	53.4062	circular	2742621	Enterobacterales	Enterobacteriaceae
Citrobacter_sp.	RHB21-C01	GCF_013889875.1	NZ_CP057620.1	Chromosome	4652001	54.754	circular	2742622	Enterobacterales	Enterobacteriaceae
Citrobacter_sp.	RHB21-C05	GCF_013889015.1	NZ_CP057611.1	Chromosome	4652007	54.7539	circular	2742623	Enterobacterales	Enterobacteriaceae
Citrobacter_sp.	RHB25-C09	GCF_013836145.1	NZ_CP057483.1	Chromosome	4382172	52.7497	circular	2742624	Enterobacterales	Enterobacteriaceae
Citrobacter_sp.	RHB35-C17	GCF_013816795.1	NZ_CP057150.1	Chromosome	4737278	53.4181	circular	2742625	Enterobacterales	Enterobacteriaceae
Citrobacter_sp.	RHB35-C21	GCF_013816515.1	NZ_CP057147.1	Chromosome	5152141	52.0431	circular	2742626	Enterobacterales	Enterobacteriaceae
Citrobacter_sp.	RHB36-C18	GCF_013814485.1	NZ_CP057125.1	Chromosome	4843970	52.0672	circular	2742627	Enterobacterales	Enterobacteriaceae
Citrobacter_sp.	RHBSTW-00017	GCF_013797615.1	NZ_CP056899.1	Chromosome	5052482	52.0674	circular	2742629	Enterobacterales	Enterobacteriaceae
Citrobacter_sp.	RHBSTW-00021	GCF_013797345.1	NZ_CP056896.1	Chromosome	5099714	52.0502	circular	2742630	Enterobacterales	Enterobacteriaceae
Citrobacter_sp.	RHBSTW-00053	GCF_013796805.1	NZ_CP056888.1	Chromosome	5167268	52.0899	circular	2742632	Enterobacterales	Enterobacteriaceae
Citrobacter_sp.	RHBSTW-00107	GCF_013794885.1	NZ_CP056861.1	Chromosome	5087383	52.186	circular	2742635	Enterobacterales	Enterobacteriaceae
Citrobacter_sp.	RHBSTW-00127	GCF_013791465.1	NZ_CP056834.1	Chromosome	5098550	52.0256	circular	2742636	Enterobacterales	Enterobacteriaceae
Citrobacter_sp.	RHBSTW-00137	GCF_013790835.1	NZ_CP056822.1	Chromosome	5138391	52.0535	circular	2742638	Enterobacterales	Enterobacteriaceae
Citrobacter_sp.	RHBSTW-00229	GCF_013786345.1	NZ_CP056647.1	Chromosome	5231053	52.2175	circular	2742641	Enterobacterales	Enterobacteriaceae
Citrobacter_sp.	RHBSTW-00424	GCF_013741155.1	NZ_CP056546.1	Chromosome	5365582	52.2375	circular	2742647	Enterobacterales	Enterobacteriaceae
Citrobacter_sp.	RHBSTW-00446	GCF_013737455.1	NZ_CP056508.1	Chromosome	5162943	52.2087	circular	2742648	Enterobacterales	Enterobacteriaceae
Citrobacter_sp.	RHBSTW-00524	GCF_013747755.1	NZ_CP056421.1	Chromosome	5251041	51.9711	circular	2742653	Enterobacterales	Enterobacteriaceae
Citrobacter_sp.	RHBSTW-00535	GCF_013747275.1	NZ_CP056409.1	Chromosome	5051038	52.0668	circular	2742654	Enterobacterales	Enterobacteriaceae
Citrobacter_sp.	RHBSTW-00570	GCF_013739755.1	NZ_CP056399.1	Chromosome	5103116	51.9951	circular	2742655	Enterobacterales	Enterobacteriaceae
Citrobacter_sp.	RHBSTW-00599	GCF_013784065.1	NZ_CP056717.1	Chromosome	5109855	51.9788	circular	2742657	Enterobacterales	Enterobacteriaceae
Citrobacter_sp.	RHBSTW-00628	GCF_013746415.1	NZ_CP056381.1	Chromosome	5041930	52.0927	circular	2742658	Enterobacterales	Enterobacteriaceae
Citrobacter_sp.	RHBSTW-00667	GCF_013746155.1	NZ_CP056361.1	Chromosome	5054623	52.0082	circular	2742659	Enterobacterales	Enterobacteriaceae
Citrobacter_sp.	RHBSTW-00678	GCF_013738915.1	NZ_CP056350.1	Chromosome	5178534	52.1039	circular	2742661	Enterobacterales	Enterobacteriaceae
Citrobacter_sp.	RHBSTW-00696	GCF_013733095.1	NZ_CP056341.1	Chromosome	5331005	51.8776	circular	2742662	Enterobacterales	Enterobacteriaceae
Citrobacter_sp.	RHBSTW-00821	GCF_013732395.1	NZ_CP056321.1	Chromosome	5161365	52.2037	circular	2742663	Enterobacterales	Enterobacteriaceae
Citrobacter_sp.	RHBSTW-00859	GCF_013729795.1	NZ_CP056284.1	Chromosome	5163773	52.2023	circular	2742666	Enterobacterales	Enterobacteriaceae
Citrobacter_sp.	RHBSTW-00881	GCF_013728515.1	NZ_CP056269.1	Chromosome	5224399	51.9741	circular	2742667	Enterobacterales	Enterobacteriaceae
Citrobacter_sp.	RHBSTW-00887	GCF_013728095.1	NZ_CP056267.1	Chromosome	5327400	51.8495	circular	2742668	Enterobacterales	Enterobacteriaceae
Citrobacter_sp.	RHBSTW-00903	GCF_013727235.1	NZ_CP056251.1	Chromosome	5310160	52.0392	circular	2742670	Enterobacterales	Enterobacteriaceae
Citrobacter_sp.	RHBSTW-00944	GCF_013615435.1	NZ_CP055418.1	Chromosome	5145831	52.254	circular	2742671	Enterobacterales	Enterobacteriaceae
Citrobacter_sp.	RHBSTW-00976	GCF_013724425.1	NZ_CP056219.1	Chromosome	5082224	52.0478	circular	2742674	Enterobacterales	Enterobacteriaceae
Citrobacter_sp.	RHBSTW-00986	GCF_013783065.1	NZ_CP056200.1	Chromosome	4941540	52.1918	circular	2742675	Enterobacterales	Enterobacteriaceae
Citrobacter_sp.	RHBSTW-01013	GCF_013781985.1	NZ_CP056185.1	Chromosome	5217381	51.9632	circular	2742677	Enterobacterales	Enterobacteriaceae
Citrobacter_sp.	RHBSTW-01044	GCF_013781945.1	NZ_CP056180.1	Chromosome	4946286	52.1455	circular	2742678	Enterobacterales	Enterobacteriaceae
Citrobacter_sp.	S40-1-2	GCF_009649935.1	NZ_CP045840.1	Chromosome	4948530	51.9384	circular	2664854	Enterobacterales	Enterobacteriaceae
Citrobacter_sp.	SL156	GCF_004101905.1	NZ_CP026550.1	Chromosome	4985174	51.7044	circular	2079228	Enterobacterales	Enterobacteriaceae
Citrobacter_sp.	SNU_WT2	GCF_004684345.1	NZ_CP038469.1	Chromosome	4840504	51.943	circular	2562449	Enterobacterales	Enterobacteriaceae
Citrobacter_sp.	TBCP-5362	GCF_005406305.1	NZ_CP040234.1	Chromosome	4569707	53.9783	circular	2576406	Enterobacterales	Enterobacteriaceae
Citrobacter_sp.	TSA-1	GCF_012524235.2	NZ_CP053573.1	Chromosome	4919713	51.9871	circular	184912	Enterobacterales	Enterobacteriaceae
Citrobacter_sp.	Y3	GCF_011602505.1	NZ_CP050009.1	Chromosome	5246113	53.1375	circular	2716879	Enterobacterales	Enterobacteriaceae
Citrobacter_werkmanii	MGYG-HGUT-02535	GCF_902388105.1	NZ_LR699014.1	Chromosome	4885099	52.5285	linear	67827	Enterobacterales	Enterobacteriaceae
Citrobacter_youngae	NCTC13709	GCF_900638065.1	NZ_LR134485.1	Chromosome	4867355	51.797	circular	133448	Enterobacterales	Enterobacteriaceae
Cobetia_marina	JCM_21022	GCF_001720485.1	NZ_CP017114.1	Chromosome	4176400	62.4432	circular	28258	Oceanospirillales	Halomonadaceae
Cobetia_pacifica	GPM2	GCF_009931455.1	NZ_CP047970.1	Chromosome	4195186	62.3183	circular	1055101	Oceanospirillales	Halomonadaceae
Cobetia_sp.	L2A1	GCF_009796845.1	NZ_CP047025.1	Chromosome	4118938	57.7043	circular	2686360	Oceanospirillales	Halomonadaceae
Colwellia_beringensis	NB097-1	GCF_002076895.1	NZ_CP020465.1	Chromosome	4661274	38.5026	circular	1967665	Alteromonadales	Colwelliaceae
Colwellia_psychrerythraea	34H	GCF_000012325.1	NC_003910.7	Chromosome	5373180	38.0054	circular	167879	Alteromonadales	Colwelliaceae
Colwellia_sp.	20A7	GCF_009832865.1	NZ_CP047130.1	Chromosome	4580615	36.4938	circular	2689569	Alteromonadales	Colwelliaceae
Colwellia_sp.	Arc7-635	GCF_003971255.1	NZ_CP034660.1	Chromosome	4741350	38.4064	circular	2497879	Alteromonadales	Colwelliaceae
Colwellia_sp.	Arc7-D	GCF_003061515.1	NZ_CP028924.1	Chromosome	4305442	37.6702	circular	2161872	Alteromonadales	Colwelliaceae
Colwellia_sp.	MT41	GCF_001444365.1	NZ_CP013145.1	Chromosome	4337945	39.3997	circular	58049	Alteromonadales	Colwelliaceae
Colwellia_sp.	PAMC_20917	GCF_001767295.1	NZ_CP014944.1	Chromosome	4683314	37.8654	circular	1816218	Alteromonadales	Colwelliaceae
Colwellia_sp.	PAMC_21821	GCF_002077175.1	NZ_CP014943.1	Chromosome	4884300	38.559	circular	1816219	Alteromonadales	Colwelliaceae
Coxiella_burnetii	RSA439	GCF_005280755.1	NZ_CP040059.1	Chromosome	1969211	42.7167	circular	777	Legionellales	Coxiellaceae
Coxiella_burnetii	MSU_Goat_Q177'	GCF_000168875.3	NZ_CP018150.1	Chromosome	2063021	42.673	circular	360116	Legionellales	Coxiellaceae
Coxiella_burnetii	CbuG_Q212	GCF_000019865.1	NC_011527.1	Chromosome	2008870	42.6331	circular	434923	Legionellales	Coxiellaceae
Coxiella_burnetii	CbuK_Q154	GCF_000019885.1	NC_011528.1	Chromosome	2063100	42.6734	circular	434924	Legionellales	Coxiellaceae
Coxiella_burnetii	Dugway_5J108-111	GCF_000017105.1	NC_009727.1	Chromosome	2158758	42.4358	circular	434922	Legionellales	Coxiellaceae
Coxiella_burnetii	RSA_331	GCF_000018745.1	NC_010117.1	Chromosome	2016427	42.7642	circular	360115	Legionellales	Coxiellaceae
Coxiella_burnetii	RSA_493	GCF_000007765.2	NC_002971.4	Chromosome	1995488	42.6616	circular	227377	Legionellales	Coxiellaceae
Coxiella_burnetii	Z3055	GCF_000367725.2	NZ_LK937696.1	Chromosome	1995457	42.635	linear	1293501	Legionellales	Coxiellaceae
Coxiella_endosymbiont_of_Amblyomma_americanum	C904	GCF_000815025.1	NZ_CP007541.1	Chromosome	656901	34.5929	circular	325775	Legionellales	Coxiellaceae
Coxiella_endosymbiont_of_Amblyomma_sculptum	CeAS-UFV	GCF_009883795.1	NZ_CP033868.1	Chromosome	622921	38.0844	circular	2487929	Legionellales	Coxiellaceae
Coxiella-like_endosymbiont_of_Amblyomma_americanum	CLE-AaGA	GCF_002850495.1	NZ_CP021379.1	Chromosome	656933	34.5985	circular	1987500	Legionellales	Coxiellaceae
Cronobacter_condimenti	1330	GCF_001277255.1	NZ_CP012264.1	Chromosome	4347991	55.8413	circular	1073999	Enterobacterales	Enterobacteriaceae
Cronobacter_dublinensis_subsp._dublinensis	LMG_23823	GCF_001277235.1	NZ_CP012266.1	Chromosome	4431067	57.8439	circular	1159554	Enterobacterales	Enterobacteriaceae
Cronobacter_malonaticus	CMCC45402	GCF_000504545.1	NC_023032.1	Chromosome	4377544	56.8879	circular	413503	Enterobacterales	Enterobacteriaceae
Cronobacter_malonaticus	LMG_23826	GCF_001277215.2	NZ_CP013940.1	Chromosome	4294639	56.9222	circular	1159491	Enterobacterales	Enterobacteriaceae
Cronobacter_muytjensii	ATCC_51329	GCF_001277195.1	NZ_CP012268.1	Chromosome	4364114	57.6915	circular	1159613	Enterobacterales	Enterobacteriaceae
Cronobacter_sakazakii	5563_17	GCF_013425995.1	NZ_CP059045.1	Chromosome	4315383	56.9624	circular	28141	Enterobacterales	Enterobacteriaceae
Cronobacter_sakazakii	ATCC_BAA-894	GCF_000017665.1	NC_009778.1	Chromosome	4368373	56.7671	circular	290339	Enterobacterales	Enterobacteriaceae
Cronobacter_sakazakii	ES15	GCF_000263215.1	NC_017933.1	Chromosome	4268675	57.1123	circular	1138308	Enterobacterales	Enterobacteriaceae
Cronobacter_sakazakii	SP291	GCF_000339015.1	NC_020260.1	Chromosome	4344092	56.9016	circular	956149	Enterobacterales	Enterobacteriaceae
Cronobacter_sp.	JZ38	GCF_008932145.1	NZ_CP017662.1	Chromosome	4301088	57.5775	circular	1906275	Enterobacterales	Enterobacteriaceae
Cronobacter_turicensis	z3032	GCF_000027065.2	NC_013282.2	Chromosome	4384463	57.417	circular	693216	Enterobacterales	Enterobacteriaceae
Cronobacter_universalis	NCTC_9529	GCF_001277175.1	NZ_CP012257.1	Chromosome	4307096	57.8504	circular	1074000	Enterobacterales	Enterobacteriaceae
Cycloclasticus_sp.	P1	GCF_000299965.1	NC_018697.1	Chromosome	2363215	41.9989	circular	385025	Thiotrichales	Piscirickettsiaceae
Cycloclasticus_sp.	PY97N	GCF_002443175.1	NZ_CP023664.1	Chromosome	2430152	42.0635	circular	728003	Thiotrichales	Piscirickettsiaceae
Cycloclasticus_zancles	78-ME	GCF_000442595.1	NC_021917.1	Chromosome	2613078	41.8373	circular	1198232	Thiotrichales	Piscirickettsiaceae
Dichelobacter_nodosus	VCS1703A	GCF_000015345.1	NC_009446.1	Chromosome	1389350	44.3957	circular	246195	Cardiobacteriales	Cardiobacteriaceae
Dickeya_aquatica	174/2	GCF_900095885.1	NZ_LT615367.1	Chromosome	4501560	53.5622	circular	1401087	Enterobacterales	Pectobacteriaceae
Dickeya_chrysanthemi	Ech1591	GCF_000023565.1	NC_012912.1	Chromosome	4813854	54.5173	circular	561229	Enterobacterales	Pectobacteriaceae
Dickeya_dadantii	DSM_18020	GCF_003049785.1	NZ_CP023467.1	Chromosome	4997541	56.3575	circular	204038	Enterobacterales	Pectobacteriaceae
Dickeya_dadantii	3937	GCF_000147055.1	NC_014500.1	Chromosome	4922802	56.2963	circular	198628	Enterobacterales	Pectobacteriaceae
Dickeya_dianthicola	ME23	GCF_003403135.1	NZ_CP031560.1	Chromosome	4909058	55.7182	circular	204039	Enterobacterales	Pectobacteriaceae
Dickeya_dianthicola	RNS04.9	GCF_002706485.1	NZ_CP017638.1	Chromosome	4720132	55.9589	circular	1306405	Enterobacterales	Pectobacteriaceae
Dickeya_fangzhongdai	QZH3	GCF_014854775.1	NZ_CP031507.1	Chromosome	5027154	56.7608	circular	1778540	Enterobacterales	Pectobacteriaceae
Dickeya_paradisiaca	Ech703	GCF_000023545.1	NC_012880.1	Chromosome	4679450	55.0151	circular	579405	Enterobacterales	Pectobacteriaceae
Dickeya_poaceiphila	NCPPB_569	GCF_007858975.2	NZ_CP042220.2	Chromosome	4317154	52.7271	circular	568768	Enterobacterales	Pectobacteriaceae
Dickeya_solani	IFB0421	GCF_013334185.1	NZ_CP051460.1	Chromosome	4934537	56.2425	circular	1089444	Enterobacterales	Pectobacteriaceae
Dickeya_solani	D_s0432-1	GCF_002846975.1	NZ_CP017453.1	Chromosome	4919812	56.245	circular	1231725	Enterobacterales	Pectobacteriaceae
Dickeya_solani	IPO_2222	GCF_001644705.1	NZ_CP015137.1	Chromosome	4919833	56.2449	circular	1225786	Enterobacterales	Pectobacteriaceae
Dickeya_solani	RNS_08.23.3.1.A	GCF_000511285.2	NZ_CP016928.1	Chromosome	4922468	56.2544	circular	1240086	Enterobacterales	Pectobacteriaceae
Dickeya_sp.	Secpp_1600	GCF_003049805.1	NZ_CP023484.1	Chromosome	5108113	56.6442	circular	2037915	Enterobacterales	Pectobacteriaceae
Dickeya_zeae	CE1	GCF_012278555.1	NZ_CP033622.1	Chromosome	4714731	53.6494	circular	204042	Enterobacterales	Pectobacteriaceae
Dickeya_zeae	EC1	GCF_000816045.1	NZ_CP006929.1	Chromosome	4532364	53.4304	circular	1427366	Enterobacterales	Pectobacteriaceae
Dickeya_zeae	Ech586	GCF_000025065.1	NC_013592.1	Chromosome	4818394	53.6391	circular	590409	Enterobacterales	Pectobacteriaceae
Dokdonella_koreensis	DS-123	GCF_001632775.1	NZ_CP015249.1	Chromosome	4446619	70.3467	circular	1300342	Xanthomonadales	Rhodanobacteraceae
Dyella_japonica	A8	GCF_000725385.1	NZ_CP008884.1	Chromosome	4831185	64.9673	circular	1217721	Xanthomonadales	Rhodanobacteraceae
Dyella_sp.	G9	GCF_014297575.1	NZ_CP060412.1	Chromosome	4991029	64.6709	circular	2763498	Xanthomonadales	Rhodanobacteraceae
Dyella_sp.	M7H15-1	GCF_004114615.1	NZ_CP035300.1	Chromosome	3523985	59.0803	circular	2501295	Xanthomonadales	Rhodanobacteraceae
Dyella_thiooxydans_ATSB10	ATSB10	GCF_001641285.1	NZ_CP014841.1	Chromosome	4227172	67.9802	circular	445710	Xanthomonadales	Rhodanobacteraceae
Ectothiorhodospira_sp.	BSL-9	GCF_001632845.1	NZ_CP011994.1	Chromosome	3550080	62.9537	circular	1442136	Chromatiales	Ectothiorhodospiraceae
Ectothiorhodospiraceae_bacterium	2226	GCF_013348725.1	NZ_CP054689.1	Chromosome	2956257	67.8001	circular	2740164	Chromatiales	Ectothiorhodospiraceae
Ectothiorhodospiraceae_bacterium	BW-2	GCF_008375315.1	NZ_CP032507.1	Chromosome	4074140	52.5992	circular	947515	Chromatiales	Ectothiorhodospiraceae
Edwardsiella_anguillarum	ET080813	GCF_000264765.2	NZ_CP006664.1	Chromosome	4200387	58.7185	circular	667120	Enterobacterales	Hafniaceae
Edwardsiella_hoshinae	ATCC_35051	GCF_001761405.1	NZ_CP016043.1	Chromosome	3811650	56.8912	circular	93378	Enterobacterales	Hafniaceae
Edwardsiella_ictaluri	MS-17-156	GCF_003054425.1	NZ_CP028813.1	Chromosome	3837027	57.4153	circular	67780	Enterobacterales	Hafniaceae
Edwardsiella_ictaluri	93-146	GCF_000022885.2	NC_012779.2	Chromosome	3812301	57.4369	circular	634503	Enterobacterales	Hafniaceae
Edwardsiella_piscicida	MS-18-199	GCF_004153325.1	NZ_CP035668.1	Chromosome	3905600	59.4742	circular	1263550	Enterobacterales	Hafniaceae
Edwardsiella_piscicida	C07-087	GCF_000348565.1	NC_020796.1	Chromosome	3857040	59.6026	circular	1288122	Enterobacterales	Hafniaceae
Edwardsiella_sp.	EA181011	GCF_000800725.1	NZ_CP011364.1	Chromosome	3934167	59.1216	circular	1578828	Enterobacterales	Hafniaceae
Edwardsiella_sp.	LADL05-105	GCF_001186215.1	NZ_CP011516.1	Chromosome	4142037	58.8013	circular	1650654	Enterobacterales	Hafniaceae
Edwardsiella_tarda	ET-1	GCF_003354245.1	NZ_LC127084.1	Chromosome	3755402	59.7453	circular	636	Enterobacterales	Hafniaceae
Edwardsiella_tarda	EIB202	GCF_000020865.1	NC_013508.1	Chromosome	3760463	59.7344	circular	498217	Enterobacterales	Hafniaceae
Edwardsiella_tarda	FL6-60	GCF_000146305.1	NC_017309.1	Chromosome	3684607	59.8068	circular	718251	Enterobacterales	Hafniaceae
endosymbiont_of_Bathymodiolus_septemdierum	Myojin_knoll	GCF_001547755.1	NZ_AP013042.1	Chromosome	1469434	38.7431	circular	1303921	Gammaproteobacteria	incertae sedis
endosymbiont_of_Euscepes_postfasciatus	NAREPO1	GCF_004296535.1	NZ_AP018159.1	Chromosome	219841	16.1599	circular	650377	unclassified	incertae sedis
endosymbiont_of_Pachyrhynchus_infernalis	NARPIN1	GCF_004296515.1	NZ_AP018160.1	Chromosome	226299	17.4	circular	1971488	Gammaproteobacteria	incertae sedis
endosymbiont_of_Plagiopylea_sp.		GCF_902860225.1	NZ_LR794158.1	Chromosome	292520	24.3932	circular	2652803	Gammaproteobacteria	incertae sedis
endosymbiont_of_Rhynchophorus_ferrugineus	NARRFE1	GCF_004296495.1	NZ_AP018161.1	Chromosome	200316	15.3158	circular	1972133	Gammaproteobacteria	incertae sedis
endosymbiont_of_Sipalinus_gigas	NARSGI1	GCF_004296475.1	NZ_AP018162.1	Chromosome	230546	17.7383	circular	1972134	Gammaproteobacteria	incertae sedis
endosymbiont_of_unidentified_scaly_snail	Monju	GCF_000801295.1	NZ_AP012978.1	Chromosome	2597759	65.0571	circular	1248727	unclassified	incertae sedis
Enterobacter_asburiae	RHBSTW-00516	GCF_013784425.1	NZ_CP056716.1	Chromosome	4626378	55.834	circular	61645	Enterobacterales	Enterobacteriaceae
Enterobacter_asburiae	L1	GCF_000632395.1	NZ_CP007546.1	Chromosome	4561905	56.0621	circular	1421338	Enterobacterales	Enterobacteriaceae
Enterobacter_bugandensis	EB-247	GCF_900324475.1	NZ_LT992502.1	Chromosome	4717613	55.9973	linear	881260	Enterobacterales	Enterobacteriaceae
Enterobacter_cancerogenus	MiY-F	GCF_009648915.1	NZ_CP045769.1	Chromosome	4893729	55.6483	circular	69218	Enterobacterales	Enterobacteriaceae
Enterobacter_chengduensis	WCHECl-C4_=_WCHECh050004	GCF_001984825.2	NZ_CP043318.1	Chromosome	5111427	55.8173	circular	2494701	Enterobacterales	Enterobacteriaceae
Enterobacter_cloacae	WP8-W19-CRE-02	GCF_014169815.1	NZ_AP022274.1	Chromosome	4891055	55.4438	circular	550	Enterobacterales	Enterobacteriaceae
Enterobacter_cloacae_complex_sp.	C45	GCF_900322725.1	NZ_LT991957.1	Chromosome	4783258	55.7405	linear	2027919	Enterobacterales	Enterobacteriaceae
Enterobacter_cloacae_complex_sp.	ECNIH7	GCF_002208095.1	NZ_CP017990.1	Chromosome	5144572	55.5014	circular	1915310	Enterobacterales	Enterobacteriaceae
Enterobacter_cloacae_complex_sp.	FDA-CDC-AR_0132	GCF_003010695.1	NZ_CP027618.1	Chromosome	4971441	54.3248	circular	2077137	Enterobacterales	Enterobacteriaceae
Enterobacter_cloacae_complex_sp.	FDA-CDC-AR_0132	GCF_003071645.1	NZ_CP028950.1	Chromosome	4849791	54.4389	circular	2077136	Enterobacterales	Enterobacteriaceae
Enterobacter_cloacae_subsp._cloacae	ATCC_13047	GCF_000025565.1	NC_014121.1	Chromosome	5314581	54.7867	circular	716541	Enterobacterales	Enterobacteriaceae
Enterobacter_cloacae_subsp._dissolvens	SDM	GCF_000235765.1	NC_018079.1	Chromosome	4968248	55.0566	circular	1104326	Enterobacterales	Enterobacteriaceae
Enterobacter_hormaechei	NCTC11571	GCF_900635705.1	NZ_LR134164.1	Chromosome	4552052	55.4155	circular	158836	Enterobacterales	Enterobacteriaceae
Enterobacter_hormaechei_subsp._hoffmannii	OIPH-N069	GCF_010319625.1	NZ_AP019817.1	Chromosome	4689117	55.1537	circular	1812934	Enterobacterales	Enterobacteriaceae
Enterobacter_hormaechei_subsp._hoffmannii	ECNIH3	GCF_000750225.1	NZ_CP008897.1	Chromosome	4633407	55.182	circular	1333851	Enterobacterales	Enterobacteriaceae
Enterobacter_hormaechei_subsp._hoffmannii	ECR091	GCF_000750275.1	NZ_CP008905.1	Chromosome	4621385	55.197	circular	1333849	Enterobacterales	Enterobacteriaceae
Enterobacter_hormaechei_subsp._hormaechei	34983	GCF_000814205.1	NZ_CP010377.1	Chromosome	4632074	55.1961	circular	301105	Enterobacterales	Enterobacteriaceae
Enterobacter_hormaechei_subsp._oharae	DSM 16687	GCF_001729705.1	NZ_CP017180.1	Chromosome	4724316	55.5811	circular	301102	Enterobacterales	Enterobacteriaceae
Enterobacter_hormaechei_subsp._steigerwaltii	C309	GCF_900322715.1	NZ_LT991954.1	Chromosome	4763153	55.5336	linear	299766	Enterobacterales	Enterobacteriaceae
Enterobacter_hormaechei_subsp._xiangfangensis	WCHEX045001	GCF_003964795.2	NZ_CP043382.1	Chromosome	4698270	55.2737	circular	1296536	Enterobacterales	Enterobacteriaceae
Enterobacter_kobei	IB2020	GCF_014041955.1	NZ_CP059481.1	Chromosome	4997888	54.7881	circular	208224	Enterobacterales	Enterobacteriaceae
Enterobacter_lignolyticus	G5	GCF_001461805.1	NZ_CP012871.1	Chromosome	4702949	57.2788	circular	1334193	Enterobacterales	Enterobacteriaceae
Enterobacter_lignolyticus	SCF1	GCF_000164865.1	NC_014618.1	Chromosome	4814049	57.0181	circular	701347	Enterobacterales	Enterobacteriaceae
Enterobacter_ludwigii	D42-sc-1712201	GCF_013375975.1	NZ_CP056119.1	Chromosome	4875486	54.4953	circular	299767	Enterobacterales	Enterobacteriaceae
Enterobacter_oligotrophica	CCA6	GCF_009176645.1	NZ_AP019007.1	Chromosome	4476585	54.3036	circular	2478464	Enterobacterales	Enterobacteriaceae
Enterobacter_roggenkampii	Ecl_20_981	GCF_014524505.1	NZ_CP048650.1	Chromosome	5080469	55.6284	circular	1812935	Enterobacterales	Enterobacteriaceae
Enterobacter_sichuanensis	SGAir0282	GCF_009036245.1	NZ_CP027986.1	Chromosome	4711389	55.5457	circular	2071710	Enterobacterales	Enterobacteriaceae
Enterobacter_soli	LF7a	GCF_000224675.1	NC_015968.1	Chromosome	4812833	53.8504	circular	885040	Enterobacterales	Enterobacteriaceae
Enterobacter_sp.	18A13	GCF_007035975.1	NZ_AP019634.1	Chromosome	4652325	55.6649	circular	2565914	Enterobacterales	Enterobacteriaceae
Enterobacter_sp.	638	GCF_000016325.1	NC_009436.1	Chromosome	4518712	52.9818	circular	399742	Enterobacterales	Enterobacteriaceae
Enterobacter_sp.	Crenshaw	GCF_002863825.1	NZ_CP020817.1	Chromosome	4630785	56.038	circular	1977566	Enterobacterales	Enterobacteriaceae
Enterobacter_sp.	CRENT-193	GCF_002787395.1	NZ_CP024812.1	Chromosome	4852690	55.2981	circular	2051905	Enterobacterales	Enterobacteriaceae
Enterobacter_sp.	DSM_30060	GCF_013375955.1	NZ_CP056118.1	Chromosome	4810361	55.1362	circular	2747372	Enterobacterales	Enterobacteriaceae
Enterobacter_sp.	E20	GCF_000801755.2	NZ_CP012999.1	Chromosome	4763114	55.7493	circular	1560339	Enterobacterales	Enterobacteriaceae
Enterobacter_sp.	E76	GCF_008931465.1	NZ_CP042499.1	Chromosome	4919347	55.2603	circular	2596949	Enterobacterales	Enterobacteriaceae
Enterobacter_sp.	HK169	GCF_001719105.1	NZ_CP017087.1	Chromosome	4551186	56.153	circular	1868135	Enterobacterales	Enterobacteriaceae
Enterobacter_sp.	LU1	GCF_008271405.2	NZ_CP043438.2	Chromosome	4636526	55.6187	circular	1848517	Enterobacterales	Enterobacteriaceae
Enterobacter_sp.	N18-03635	GCF_004006055.1	NZ_CP034769.1	Chromosome	4561369	55.728	circular	2500132	Enterobacterales	Enterobacteriaceae
Enterobacter_sp.	ODB01	GCF_001623605.1	NZ_CP015227.1	Chromosome	4534036	54.8125	circular	1827481	Enterobacterales	Enterobacteriaceae
Enterobacter_sp.	R4-368	GCF_000410515.1	NC_021500.1	Chromosome	5039027	54.0342	circular	1166130	Enterobacterales	Enterobacteriaceae
Enterobacter_sp.	RHB15-C17	GCF_013898335.1	NZ_CP057782.1	Chromosome	4529663	55.2181	circular	2742619	Enterobacterales	Enterobacteriaceae
Enterobacter_sp.	RHBSTW-00422	GCF_013749735.1	NZ_CP056552.1	Chromosome	5060999	54.4296	circular	2742646	Enterobacterales	Enterobacteriaceae
Enterobacter_sp.	RHBSTW-00593	GCF_013784105.1	NZ_CP056393.1	Chromosome	4928295	54.4989	circular	2742656	Enterobacterales	Enterobacteriaceae
Enterobacter_sp.	RHBSTW-00975	GCF_013615235.1	NZ_CP055883.1	Chromosome	4797943	54.5819	circular	2742673	Enterobacterales	Enterobacteriaceae
Enterobacter_sp.	RHBSTW-00994	GCF_013782625.1	NZ_CP056199.1	Chromosome	4888717	51.9362	circular	2742676	Enterobacterales	Enterobacteriaceae
Enterobacter_sp.	SA187	GCF_001888805.2	NZ_CP019113.1	Chromosome	4429597	56.0168	circular	1914861	Enterobacterales	Enterobacteriaceae
Enterobacteriaceae_bacterium	A-F18	GCF_011064805.1	NZ_CP025982.1	Chromosome	5676372	53.0644	circular	2045202	Enterobacterales	Enterobacteriaceae
Enterobacteriaceae_bacterium	ENNIH1	GCF_002903065.1	NZ_CP026193.1	Chromosome	5267614	52.8862	circular	2066051	Enterobacterales	Enterobacteriaceae
Enterobacteriaceae_bacterium	ENNIH2	GCF_002903045.1	NZ_CP026192.1	Chromosome	5956094	52.8727	circular	1920109	Enterobacterales	Enterobacteriaceae
Enterobacteriaceae_bacterium	ENNIH3	GCF_002903085.1	NZ_CP026197.1	Chromosome	5904433	52.8832	circular	1920128	Enterobacterales	Enterobacteriaceae
Enterobacteriaceae_bacterium	S05	GCF_003063705.1	NZ_CP024784.1	Chromosome	5157054	58.0334	circular	2052938	Enterobacterales	Enterobacteriaceae
Enterobacteriaceae_bacterium	FGI_57	GCF_000330845.1	NC_020063.1	Chromosome	4762179	54.017	circular	693444	Enterobacterales	Enterobacteriaceae
Enterobacteriaceae_endosymbiont_of_Macroplea_mutica	MmutSym	GCF_012571345.1	NZ_CP046218.1	Chromosome	467736	23.3347	circular	2675791	Enterobacterales	Enterobacteriaceae
Enterobacteriaceae_endosymbiont_of_Plateumaris_pusilla	PpusSym	GCF_012562765.1	NZ_CP046226.1	Chromosome	514699	20.3202	circular	2675795	Enterobacterales	Enterobacteriaceae
Entomomonas_moraniae	QZS01	GCF_003991975.1	NZ_CP029822.1	Chromosome	3337477	38.0503	circular	2213226	Pseudomonadales	Pseudomonadaceae
Erwinia_amylovora	TS3128	GCF_013375015.1	NZ_CP056034.1	Chromosome	3804041	53.6083	circular	552	Enterobacterales	Erwiniaceae
Erwinia_amylovora	ATCC_49946	GCF_000027205.1	NC_013971.1	Chromosome	3805874	53.6002	circular	716540	Enterobacterales	Erwiniaceae
Erwinia_amylovora	CFBP1430	GCF_000091565.1	NC_013961.1	Chromosome	3805573	53.6019	circular	665029	Enterobacterales	Erwiniaceae
Erwinia_billingiae	TH88	GCF_008728215.1	NZ_CP031695.1	Chromosome	4824998	55.0076	circular	182337	Enterobacterales	Erwiniaceae
Erwinia_billingiae	Eb661	GCF_000196615.1	NC_014306.1	Chromosome	5100167	55.1972	circular	634500	Enterobacterales	Erwiniaceae
Erwinia_gerundensis	E_g_EM595	GCF_001517405.1	NZ_LN907827.1	Chromosome	3775020	55.4221	circular	1619313	Enterobacterales	Erwiniaceae
Erwinia_persicina	B64	GCF_003485445.1	NZ_CP022725.1	Chromosome	4795673	55.1977	circular	55211	Enterobacterales	Erwiniaceae
Erwinia_pyrifoliae	EpK1/15	GCF_002952315.1	NZ_CP023567.1	Chromosome	4027225	53.4127	circular	79967	Enterobacterales	Erwiniaceae
Erwinia_pyrifoliae	Ep1-96	GCF_000027265.1	NC_012214.1	Chromosome	4026322	53.4216	circular	634499	Enterobacterales	Erwiniaceae
Erwinia_sp.	Ejp617	GCF_000165815.1	NC_017445.1	Chromosome	3909168	53.6408	circular	215689	Enterobacterales	Erwiniaceae
Erwinia_sp.	J780	GCF_009738185.1	NZ_CP046509.1	Chromosome	4699895	53.1975	circular	2681984	Enterobacterales	Erwiniaceae
Erwinia_sp.	QL-Z3	GCF_004551645.1	NZ_CP037950.1	Chromosome	4926645	55.1049	circular	2547962	Enterobacterales	Erwiniaceae
Erwinia_tasmaniensis	Et1-99	GCF_000026185.1	NC_010694.1	Chromosome	3883467	53.7318	circular	465817	Enterobacterales	Erwiniaceae
Erwiniaceae_bacterium	PD-1	GCF_013285385.1	NZ_CP054212.1	Chromosome	4617009	52.0809	circular	2740817	Enterobacterales	Erwiniaceae
Escherichia_albertii	NCTC_9362	GCF_003864095.1	NZ_CP034213.1	Chromosome	4551125	50.1452	circular	208962	Enterobacterales	Enterobacteriaceae
Escherichia_albertii	KF1	GCF_000512125.1	NZ_CP007025.1	Chromosome	4701875	49.6962	circular	1440052	Enterobacterales	Enterobacteriaceae
Escherichia_coli	2016-17-292	GCF_904799825.1	NZ_LR882493.1	Chromosome	4841444	50.5645	circular	562	Enterobacterales	Enterobacteriaceae
Escherichia_coli	BL21-Gold_DE3pLysS_AG'	GCF_000023665.1	NC_012947.1	Chromosome	4570938	50.8405	circular	866768	Enterobacterales	Enterobacteriaceae
Escherichia_coli	42	GCF_008042015.2	NZ_CP042934.2	Chromosome	4692707	50.6121	circular	216592	Enterobacterales	Enterobacteriaceae
Escherichia_coli	1303	GCF_000829985.1	NZ_CP009166.1	Chromosome	4948797	50.7275	circular	745156	Enterobacterales	Enterobacteriaceae
Escherichia_coli	536	GCF_000013305.1	NC_008253.1	Chromosome	4938920	50.5175	circular	362663	Enterobacterales	Enterobacteriaceae
Escherichia_coli	55989	GCF_000026245.1	NC_011748.1	Chromosome	5154862	50.6563	circular	585055	Enterobacterales	Enterobacteriaceae
Escherichia_coli	ABU_83972	GCF_000148365.1	NC_017631.1	Chromosome	5131397	50.5839	circular	655817	Enterobacterales	Enterobacteriaceae
Escherichia_coli	ACN001	GCF_001051135.1	NZ_CP007442.1	Chromosome	4936576	50.6722	circular	1311757	Enterobacterales	Enterobacteriaceae
Escherichia_coli	APEC_IMT5155	GCF_000813165.1	NZ_CP005930.1	Chromosome	4929051	50.6461	circular	1329907	Enterobacterales	Enterobacteriaceae
Escherichia_coli	APEC_O1	GCF_000014845.1	NC_008563.1	Chromosome	5082025	50.5473	circular	405955	Enterobacterales	Enterobacteriaceae
Escherichia_coli	APEC_O18	GCF_001021615.1	NZ_CP006830.1	Chromosome	5006568	50.6998	circular	1401688	Enterobacterales	Enterobacteriaceae
Escherichia_coli	APEC_O2-211	GCF_001021635.2	NZ_CP006834.2	Chromosome	5114241	50.6316	circular	1954351	Enterobacterales	Enterobacteriaceae
Escherichia_coli	APEC_O78	GCF_000332755.1	NC_020163.1	Chromosome	4798435	50.6801	circular	1274814	Enterobacterales	Enterobacteriaceae
Escherichia_coli	ATCC_25922	GCF_000743255.1	NZ_CP009072.1	Chromosome	5130767	50.5351	circular	1322345	Enterobacterales	Enterobacteriaceae
Escherichia_coli	ATCC_8739	GCF_003591595.1	NZ_CP022959.1	Chromosome	4746918	50.8674	circular	481805	Enterobacterales	Enterobacteriaceae
Escherichia_coli	B	GCF_001559635.1	NZ_CP014269.1	Chromosome	4569185	50.8177	circular	37762	Enterobacterales	Enterobacteriaceae
Escherichia_coli	BL21	GCF_014263375.1	NZ_CP060121.1	Chromosome	4528118	50.8009	circular	511693	Enterobacterales	Enterobacteriaceae
Escherichia_coli	BL21_DE3	GCF_013167015.1	NZ_CP053602.1	Chromosome	4560251	50.8336	circular	469008	Enterobacterales	Enterobacteriaceae
Escherichia_coli	BW25113	GCF_004355105.1	NZ_CP037857.1	Chromosome	4624857	50.7851	circular	679895	Enterobacterales	Enterobacteriaceae
Escherichia_coli	BW2952	GCF_000022345.1	NC_012759.1	Chromosome	4578159	50.7907	circular	595496	Enterobacterales	Enterobacteriaceae
Escherichia_coli	B_str._REL606	GCF_000017985.1	NC_012967.1	Chromosome	4629812	50.7694	circular	413997	Enterobacterales	Enterobacteriaceae
Escherichia_coli	C	GCF_002079225.1	NZ_CP020543.1	Chromosome	4617024	50.9597	circular	498388	Enterobacterales	Enterobacteriaceae
Escherichia_coli	CFT073	GCF_014262945.1	NZ_CP051263.1	Chromosome	5242376	50.4827	circular	199310	Enterobacterales	Enterobacteriaceae
Escherichia_coli	DH1	GCF_000270105.1	NC_017638.1	Chromosome	4621430	50.8292	circular	536056	Enterobacterales	Enterobacteriaceae
Escherichia_coli	DSM_30083_=_JCM_1649_=_ATCC_11775	GCF_003697165.2	NZ_CP033092.2	Chromosome	4903501	50.6797	circular	866789	Enterobacterales	Enterobacteriaceae
Escherichia_coli	E110019	GCF_000167875.2	NZ_CP035751.1	Chromosome	5249232	50.7566	circular	340186	Enterobacterales	Enterobacteriaceae
Escherichia_coli	ECC-1470	GCF_000831565.1	NZ_CP010344.1	Chromosome	4803751	50.7796	circular	758831	Enterobacterales	Enterobacteriaceae
Escherichia_coli	ER2796	GCF_000800215.1	NZ_CP009644.1	Chromosome	4558663	50.8046	circular	1245474	Enterobacterales	Enterobacteriaceae
Escherichia_coli	ETEC_H10407	GCF_000210475.1	NC_017633.1	Chromosome	5153435	50.7573	circular	316401	Enterobacterales	Enterobacteriaceae
Escherichia_coli	HS	GCF_000017765.1	NC_009800.1	Chromosome	4643538	50.8196	circular	331112	Enterobacterales	Enterobacteriaceae
Escherichia_coli	IAI1	GCF_000026265.1	NC_011741.1	Chromosome	4700560	50.7937	circular	585034	Enterobacterales	Enterobacteriaceae
Escherichia_coli	IAI39	GCF_000026345.1	NC_011750.1	Chromosome	5132068	50.6305	circular	585057	Enterobacterales	Enterobacteriaceae
Escherichia_coli	IHE3034	GCF_000025745.1	NC_017628.1	Chromosome	5108383	50.6995	circular	714962	Enterobacterales	Enterobacteriaceae
Escherichia_coli	JJ1886	GCF_000493755.1	NC_022648.1	Chromosome	5129938	50.7907	circular	1355100	Enterobacterales	Enterobacteriaceae
Escherichia_coli	JJ1887	GCF_001593565.1	NZ_CP014316.1	Chromosome	5081061	50.78	circular	1355101	Enterobacterales	Enterobacteriaceae
Escherichia_coli	K-12	GCF_009832885.1	NZ_CP047127.1	Chromosome	4582546	50.7771	circular	83333	Enterobacterales	Enterobacteriaceae
Escherichia_coli	KLY	GCF_000725305.1	NZ_CP008801.1	Chromosome	4718545	50.7495	circular	1435461	Enterobacterales	Enterobacteriaceae
Escherichia_coli	KO11FL	GCF_000258025.1	NC_017660.1	Chromosome	5021812	50.7848	circular	595495	Enterobacterales	Enterobacteriaceae
Escherichia_coli	LF82	GCF_000284495.1	NC_011993.1	Chromosome	4773108	50.6956	circular	591946	Enterobacterales	Enterobacteriaceae
Escherichia_coli	LY180	GCF_000468515.1	NC_022364.1	Chromosome	4835601	50.8516	circular	1335916	Enterobacterales	Enterobacteriaceae
Escherichia_coli	M8	GCF_003586045.1	NZ_CP019953.1	Chromosome	5108794	50.647	circular	1392854	Enterobacterales	Enterobacteriaceae
Escherichia_coli	NCCP15648	GCF_003433275.1	NZ_CP009050.1	Chromosome	5329605	50.6754	circular	1200752	Enterobacterales	Enterobacteriaceae
Escherichia_coli	Nissle_1917	GCF_003546975.1	NZ_CP022686.1	Chromosome	5055316	50.5808	circular	316435	Enterobacterales	Enterobacteriaceae
Escherichia_coli	NU14	GCF_002024865.1	NZ_CP019777.1	Chromosome	5076615	50.587	circular	569579	Enterobacterales	Enterobacteriaceae
Escherichia_coli	O103:H2	GCF_005037795.1	NZ_CP031908.1	Chromosome	5397605	50.7115	circular	376725	Enterobacterales	Enterobacteriaceae
Escherichia_coli	O103:H2_str._12009	GCF_000010745.1	NC_013353.1	Chromosome	5449314	50.6552	circular	585395	Enterobacterales	Enterobacteriaceae
Escherichia_coli	O103_str._RM8385	GCF_003112165.1	NZ_CP028112.1	Chromosome	5631913	50.7251	circular	1055540	Enterobacterales	Enterobacteriaceae
Escherichia_coli	O104:H21_str._CFSAN002236	GCF_000464955.2	NZ_CP023541.1	Chromosome	4884467	50.6898	circular	1335303	Enterobacterales	Enterobacteriaceae
Escherichia_coli	O104:H4	GCF_005014075.1	NZ_CP031902.1	Chromosome	5277234	50.7151	circular	1038927	Enterobacterales	Enterobacteriaceae
Escherichia_coli	O104:H4_str._2009EL-2050	GCF_000299255.1	NC_018650.1	Chromosome	5253138	50.7449	circular	1134782	Enterobacterales	Enterobacteriaceae
Escherichia_coli	O104:H4_str._2009EL-2071	GCF_000299475.1	NC_018661.1	Chromosome	5312586	50.7192	circular	1133853	Enterobacterales	Enterobacteriaceae
Escherichia_coli	O104:H4_str._2011C-3493	GCF_000299455.1	NC_018658.1	Chromosome	5273097	50.7143	circular	1133852	Enterobacterales	Enterobacteriaceae
Escherichia_coli	O104:H4_str._C227-11	GCF_000986765.1	NZ_CP011331.1	Chromosome	5292862	50.7119	circular	1048254	Enterobacterales	Enterobacteriaceae
Escherichia_coli	O10:H32	GCF_013282315.1	NZ_CP042892.1	Chromosome	5165075	50.7476	circular	2603836	Enterobacterales	Enterobacteriaceae
Escherichia_coli	O111:H-	GCF_007990655.1	NZ_AP019761.1	Chromosome	5302257	50.5838	circular	168927	Enterobacterales	Enterobacteriaceae
Escherichia_coli	O111:H-_str._11128	GCF_000010765.1	NC_013364.1	Chromosome	5371077	50.6171	circular	585396	Enterobacterales	Enterobacteriaceae
Escherichia_coli	O111:NM	GCF_005037805.1	NZ_CP031912.1	Chromosome	5132754	50.6424	circular	373045	Enterobacterales	Enterobacteriaceae
Escherichia_coli	O111_str._RM9322	GCF_003112245.1	NZ_CP028117.1	Chromosome	5198840	50.594	circular	1055542	Enterobacterales	Enterobacteriaceae
Escherichia_coli	O113:H21	GCF_005014055.1	NZ_CP031898.1	Chromosome	4955402	50.8333	circular	1078021	Enterobacterales	Enterobacteriaceae
Escherichia_coli	O114:H49	GCF_002741255.1	NZ_CP024240.1	Chromosome	4966338	50.7492	circular	2048775	Enterobacterales	Enterobacteriaceae
Escherichia_coli	O114:H49	GCF_005037715.1	NZ_CP031910.1	Chromosome	5398870	50.6893	circular	991915	Enterobacterales	Enterobacteriaceae
Escherichia_coli	str._RM8352	GCF_003112145.1	NZ_CP028110.1	Chromosome	5391064	50.6988	circular	1055543	Enterobacterales	Enterobacteriaceae
Escherichia_coli	O127:H6	GCF_900149915.1	NZ_LT827011.1	Chromosome	4848621	50.5676	circular	168807	Enterobacterales	Enterobacteriaceae
Escherichia_coli	O127:H6_str._E2348-69	GCF_000026545.1	NC_011601.1	Chromosome	4965553	50.5662	circular	574521	Enterobacterales	Enterobacteriaceae
Escherichia_coli	O128:H27	GCF_002741455.1	NZ_CP024243.1	Chromosome	4978613	50.6398	circular	2048776	Enterobacterales	Enterobacteriaceae
Escherichia_coli	O139:H28_str._E24377A	GCF_000017745.1	NC_009801.1	Chromosome	4979619	50.6216	circular	331111	Enterobacterales	Enterobacteriaceae
Escherichia_coli	O145	GCF_014623425.1	NZ_CP031347.1	Chromosome	5385819	50.7456	circular	1055538	Enterobacterales	Enterobacteriaceae
Escherichia_coli	O145:H28_str._RM12581	GCF_000671295.1	NZ_CP007136.1	Chromosome	5585611	50.6872	circular	1248823	Enterobacterales	Enterobacteriaceae
Escherichia_coli	O145:H28_str._RM12761	GCF_000662395.1	NZ_CP007133.1	Chromosome	5402281	50.6664	circular	1248903	Enterobacterales	Enterobacteriaceae
Escherichia_coli	O145:H28_str._RM13514	GCF_000520035.1	NZ_CP006027.1	Chromosome	5585613	50.6871	circular	1248902	Enterobacterales	Enterobacteriaceae
Escherichia_coli	O145:H28_str._RM13516	GCF_000520055.1	NZ_CP006262.1	Chromosome	5402276	50.6662	circular	1248915	Enterobacterales	Enterobacteriaceae
Escherichia_coli	O145:NM	GCF_005037815.1	NZ_CP031919.1	Chromosome	5695528	50.6874	circular	991919	Enterobacterales	Enterobacteriaceae
Escherichia_coli	O145_str._RM9872	GCF_003586065.1	NZ_CP028379.1	Chromosome	5385924	50.7463	circular	1055544	Enterobacterales	Enterobacteriaceae
Escherichia_coli	O157	GCF_008727195.1	NZ_CP044148.1	Chromosome	5530826	50.4875	circular	1045010	Enterobacterales	Enterobacteriaceae
Escherichia_coli	O157:H16	GCF_000827105.1	NZ_CP007592.1	Chromosome	5104557	50.5951	circular	930406	Enterobacterales	Enterobacteriaceae
Escherichia_coli	O157:H7	GCF_013343635.1	NZ_CP040107.1	Chromosome	5518535	50.5406	circular	83334	Enterobacterales	Enterobacteriaceae
Escherichia_coli	O157:H7_str._EC4115	GCF_000021125.1	NC_011353.1	Chromosome	5572075	50.5225	circular	444450	Enterobacterales	Enterobacteriaceae
Escherichia_coli	O157:H7_str._EDL933	GCF_000732965.1	NZ_CP008957.1	Chromosome	5547323	50.478	circular	155864	Enterobacterales	Enterobacteriaceae
Escherichia_coli	O157:H7_str._F8092B	GCF_013167655.1	NZ_CP038355.1	Chromosome	5520652	50.5532	circular	1343836	Enterobacterales	Enterobacteriaceae
Escherichia_coli	O157:H7_str._Sakai	GCF_000008865.2	NC_002695.2	Chromosome	5498578	50.537	circular	386585	Enterobacterales	Enterobacteriaceae
Escherichia_coli	O157:H7_str._SS17	GCF_000730345.1	NZ_CP008805.1	Chromosome	5523849	50.5	circular	1328859	Enterobacterales	Enterobacteriaceae
Escherichia_coli	O157:H7_str._SS52	GCF_000803705.1	NZ_CP010304.1	Chromosome	5488700	50.5105	circular	1330457	Enterobacterales	Enterobacteriaceae
Escherichia_coli	O157:H7_str._TW14359	GCF_000022225.1	NC_013008.1	Chromosome	5528136	50.5068	circular	544404	Enterobacterales	Enterobacteriaceae
Escherichia_coli	O15:H11	GCF_002741215.1	NZ_CP024239.1	Chromosome	4906680	50.7995	circular	2048777	Enterobacterales	Enterobacteriaceae
Escherichia_coli	O15:H12	GCF_014770655.1	NZ_CP061749.1	Chromosome	5029424	50.8862	circular	2773704	Enterobacterales	Enterobacteriaceae
Escherichia_coli	O169:H41	GCF_002741495.1	NZ_CP024263.1	Chromosome	4934701	50.4436	circular	1446701	Enterobacterales	Enterobacteriaceae
Escherichia_coli	O16:H48	GCF_008124405.1	NZ_CP043213.1	Chromosome	4698238	50.7927	circular	2605619	Enterobacterales	Enterobacteriaceae
Escherichia_coli	O178:H19	GCF_002741595.1	NZ_CP024289.1	Chromosome	5074559	50.8948	circular	2048778	Enterobacterales	Enterobacteriaceae
Escherichia_coli	O182:H21	GCF_002741275.1	NZ_CP024252.1	Chromosome	4891230	50.7154	circular	2048779	Enterobacterales	Enterobacteriaceae
Escherichia_coli	O18:H1	GCF_004771135.1	NZ_CP028320.1	Chromosome	5019440	50.5831	circular	2126982	Enterobacterales	Enterobacteriaceae
Escherichia_coli	O18ac:H14	GCF_014770895.1	NZ_CP061754.1	Chromosome	4797000	51.0339	circular	2773705	Enterobacterales	Enterobacteriaceae
Escherichia_coli	O19:H7	GCF_014771275.1	NZ_CP061764.1	Chromosome	5113454	50.9486	circular	2773707	Enterobacterales	Enterobacteriaceae
Escherichia_coli	O1:H42	GCF_006777045.1	NZ_CP041300.1	Chromosome	5083072	50.4584	circular	2592065	Enterobacterales	Enterobacteriaceae
Escherichia_coli	O22:H8	GCF_009728565.1	NZ_CP023165.1	Chromosome	5128479	50.8669	circular	2491679	Enterobacterales	Enterobacteriaceae
Escherichia_coli	O25:H16	GCF_002741315.1	NZ_CP024257.1	Chromosome	4886938	50.7708	circular	2048780	Enterobacterales	Enterobacteriaceae
Escherichia_coli	O25:NM	GCF_002741175.1	NZ_CP024228.1	Chromosome	4848034	50.8203	circular	1446707	Enterobacterales	Enterobacteriaceae
Escherichia_coli	O25b:H4	GCF_001874485.1	NZ_CP015085.1	Chromosome	5289898	50.7333	circular	941280	Enterobacterales	Enterobacteriaceae
Escherichia_coli	O25b:H4-ST131	GCF_014217155.1	NZ_CP051615.1	Chromosome	4988271	50.7499	circular	941322	Enterobacterales	Enterobacteriaceae
Escherichia_coli	O26:H11	GCF_005037725.1	NZ_CP031922.1	Chromosome	5697154	50.6769	circular	244319	Enterobacterales	Enterobacteriaceae
Escherichia_coli	O26:H11_str._11368	GCF_000091005.1	NC_013361.1	Chromosome	5697240	50.6848	circular	573235	Enterobacterales	Enterobacteriaceae
Escherichia_coli	O26_str._RM10386	GCF_003112225.1	NZ_CP028126.1	Chromosome	5785882	50.6632	circular	1055534	Enterobacterales	Enterobacteriaceae
Escherichia_coli	O26_str._RM8426	GCF_003112185.1	NZ_CP028116.1	Chromosome	5648177	50.6721	circular	1055533	Enterobacterales	Enterobacteriaceae
Escherichia_coli	O27:H7	GCF_002741475.1	NZ_CP024245.1	Chromosome	4708118	50.5935	circular	2048781	Enterobacterales	Enterobacteriaceae
Escherichia_coli	O2:H6	GCF_008124085.1	NZ_CP043181.1	Chromosome	5044633	50.6828	circular	1502658	Enterobacterales	Enterobacteriaceae
Escherichia_coli	O43_str._RM10042	GCF_003112205.1	NZ_CP028122.1	Chromosome	5057506	50.7487	circular	1055541	Enterobacterales	Enterobacteriaceae
Escherichia_coli	O45:H2	GCF_005037845.1	NZ_CP031916.1	Chromosome	5532455	50.6786	circular	1078032	Enterobacterales	Enterobacteriaceae
Escherichia_coli	O55:H7_str._CB9615	GCF_000025165.1	NC_013941.1	Chromosome	5386352	50.5231	circular	701177	Enterobacterales	Enterobacteriaceae
Escherichia_coli	O55:H7_str._RM12579	GCF_000245515.1	NC_017656.1	Chromosome	5263980	50.4646	circular	1048689	Enterobacterales	Enterobacteriaceae
Escherichia_coli	O68:H12	GCF_014771055.1	NZ_CP061758.1	Chromosome	4795009	50.7892	circular	2773706	Enterobacterales	Enterobacteriaceae
Escherichia_coli	O6:H16	GCF_002741575.1	NZ_CP024275.1	Chromosome	4778550	50.7194	circular	1446746	Enterobacterales	Enterobacteriaceae
Escherichia_coli	O7:K1_str._CE10	GCF_000227625.1	NC_017646.1	Chromosome	5313531	50.558	circular	1072459	Enterobacterales	Enterobacteriaceae
Escherichia_coli	O80:H26	GCF_008124005.1	NZ_CP043217.1	Chromosome	5075343	50.7552	circular	2605620	Enterobacterales	Enterobacteriaceae
Escherichia_coli	O83:H1_str._NRG_857C	GCF_000183345.1	NC_017634.1	Chromosome	4747819	50.6803	circular	685038	Enterobacterales	Enterobacteriaceae
Escherichia_coli	O8:H8	GCF_009618015.1	NZ_AP019856.1	Chromosome	4800098	50.7462	circular	2027293	Enterobacterales	Enterobacteriaceae
Escherichia_coli	O91:H21	GCF_005037775.1	NZ_CP031906.1	Chromosome	4972544	50.9007	circular	577675	Enterobacterales	Enterobacteriaceae
Escherichia_coli	O91_str._RM7190	GCF_002716885.1	NZ_CP015244.1	Chromosome	4903701	50.8737	circular	1055545	Enterobacterales	Enterobacteriaceae
Escherichia_coli	PCN033	GCF_000219515.2	NZ_CP006632.1	Chromosome	4987957	50.7196	circular	1001989	Enterobacterales	Enterobacteriaceae
Escherichia_coli	PCN061	GCF_001029125.1	NZ_CP006636.1	Chromosome	4603777	50.8023	circular	1358422	Enterobacterales	Enterobacteriaceae
Escherichia_coli	RS218	GCF_000800845.1	NZ_CP007149.1	Chromosome	5087638	50.6477	circular	439184	Enterobacterales	Enterobacteriaceae
Escherichia_coli	S88	GCF_000026285.1	NC_011742.1	Chromosome	5032268	50.681	circular	585035	Enterobacterales	Enterobacteriaceae
Escherichia_coli	SE11	GCF_000010385.1	NC_011415.1	Chromosome	4887515	50.7965	circular	409438	Enterobacterales	Enterobacteriaceae
Escherichia_coli	SE15	GCF_000010485.1	NC_013654.1	Chromosome	4717338	50.7384	circular	431946	Enterobacterales	Enterobacteriaceae
Escherichia_coli	SMS-3-5	GCF_000019645.1	NC_010498.1	Chromosome	5068389	50.4967	circular	439855	Enterobacterales	Enterobacteriaceae
Escherichia_coli	clone_D_i14'	GCF_000233895.1	NC_017652.1	Chromosome	5038386	50.5593	circular	885275	Enterobacterales	Enterobacteriaceae
Escherichia_coli	clone_D_i2'	GCF_000233875.1	NC_017651.1	Chromosome	5038386	50.5593	circular	885276	Enterobacterales	Enterobacteriaceae
Escherichia_coli	K-12_substr._DH10B	GCF_000019425.1	NC_010473.1	Chromosome	4686137	50.7813	circular	316385	Enterobacterales	Enterobacteriaceae
Escherichia_coli	K-12_substr._MC4100	GCF_000499485.1	NZ_HG738867.1	Chromosome	4527247	50.7832	circular	1403831	Enterobacterales	Enterobacteriaceae
Escherichia_coli	K-12_substr._MG1655	GCF_904425475.1	NZ_LR881938.1	Chromosome	4625146	50.7916	circular	511145	Enterobacterales	Enterobacteriaceae
Escherichia_coli	K-12_substr._W3110	GCF_000010245.2	NC_007779.1	Chromosome	4646332	50.7996	circular	316407	Enterobacterales	Enterobacteriaceae
Escherichia_coli	Sanji	GCF_001610755.1	NZ_CP011061.1	Chromosome	4891769	50.7291	circular	1441627	Enterobacterales	Enterobacteriaceae
Escherichia_coli	UM146	GCF_000148605.1	NC_017632.1	Chromosome	4993013	50.5794	circular	869729	Enterobacterales	Enterobacteriaceae
Escherichia_coli	UMNK88	GCF_000212715.2	NC_017641.1	Chromosome	5186416	50.7228	circular	696406	Enterobacterales	Enterobacteriaceae
Escherichia_coli	UTI89	GCF_000013265.1	NC_007946.1	Chromosome	5065741	50.6042	circular	364106	Enterobacterales	Enterobacteriaceae
Escherichia_coli	VR50	GCF_000968515.1	NZ_CP011134.1	Chromosome	5000386	50.8184	circular	941323	Enterobacterales	Enterobacteriaceae
Escherichia_coli	W	GCF_000258145.1	NC_017664.1	Chromosome	4897452	50.8473	circular	566546	Enterobacterales	Enterobacteriaceae
Escherichia_coli	Xuzhou21	GCF_000262125.1	NC_017906.1	Chromosome	5386223	50.5124	circular	741093	Enterobacterales	Enterobacteriaceae
Escherichia_fergusonii	RHB02-C22	GCF_013923185.1	NZ_CP058057.1	Chromosome	4727820	50.137	circular	564	Enterobacterales	Enterobacteriaceae
Escherichia_fergusonii	ATCC_35469	GCF_000026225.1	NC_011740.1	Chromosome	4588711	49.9364	circular	585054	Enterobacterales	Enterobacteriaceae
Escherichia_marmotae	NCTC11133	GCF_900637015.1	NZ_LR134340.1	Chromosome	4450344	50.4967	circular	1499973	Enterobacterales	Enterobacteriaceae
Escherichia_sp.	E4742	GCF_005843885.1	NZ_CP040443.1	Chromosome	5120753	50.7399	circular	2044467	Enterobacterales	Enterobacteriaceae
Escherichia_sp.	SCLE84	GCF_012584495.1	NZ_CP051430.1	Chromosome	5024521	50.8175	circular	2725997	Enterobacterales	Enterobacteriaceae
Ewingella_americana	B6-1	GCF_014233485.1	NZ_CP048243.1	Chromosome	4665173	53.8022	circular	41202	Enterobacterales	Yersiniaceae
Ferrimonas_balearica	DSM_9799	GCF_000148645.1	NC_014541.1	Chromosome	4279159	60.2195	circular	550540	Alteromonadales	Ferrimonadaceae
Ferrimonas_sp.	S7	GCF_012295575.1	NZ_CP051180.1	Chromosome	4133133	49.3542	circular	2724191	Alteromonadales	Ferrimonadaceae
Francisella_adeliensis	FDC440	GCF_003290445.1	NZ_CP021781.1	Chromosome	2054094	32.6806	circular	2007306	Thiotrichales	Francisellaceae
Francisella_cf._novicida	Fx1	GCF_000195535.1	NC_017450.1	Chromosome	1913619	32.5368	circular	984129	Thiotrichales	Francisellaceae
Francisella_frigiditurris	CA97-1460	GCF_001880225.1	NZ_CP009654.1	Chromosome	1855434	31.1887	circular	1542390	Thiotrichales	Francisellaceae
Francisella_halioticida	DSM_23729	GCF_002211785.1	NZ_CP022132.1	Chromosome	2197430	31.1812	circular	549298	Thiotrichales	Francisellaceae
Francisella_hispaniensis	3523	GCF_000195555.1	NC_017449.1	Chromosome	1945310	32.3237	circular	622488	Thiotrichales	Francisellaceae
Francisella_hispaniensis	FSC454	GCF_001885235.1	NZ_CP018093.1	Chromosome	1922599	32.1966	circular	1088883	Thiotrichales	Francisellaceae
Francisella_marina	E95-16	GCF_008369785.1	NZ_CP043552.1	Chromosome	2058175	32.9026	circular	2249302	Thiotrichales	Francisellaceae
Francisella_noatunensis_subsp._noatunensis	FSC774	GCF_014844275.1	NZ_CP053850.1	Chromosome	1870546	32.4546	circular	1089434	Thiotrichales	Francisellaceae
Francisella_opportunistica	VA14-2155_isolate_1	GCF_003347135.1	NZ_CP022377.1	Chromosome	1839233	32.5035	circular	2016517	Thiotrichales	Francisellaceae
Francisella_orientalis	FNO222	GCF_008330545.1	NZ_CP022951.1	Chromosome	1862403	32.2965	circular	299583	Thiotrichales	Francisellaceae
Francisella_orientalis	FNO12	GCF_001042525.2	NZ_CP011921.2	Chromosome	1862215	32.2973	circular	1390363	Thiotrichales	Francisellaceae
Francisella_orientalis	FNO24	GCF_001042545.2	NZ_CP011922.2	Chromosome	1862323	32.2948	circular	1449091	Thiotrichales	Francisellaceae
Francisella_orientalis	LADL--07-285A	GCF_000505725.1	NC_023029.1	Chromosome	1858987	32.2985	circular	1356861	Thiotrichales	Francisellaceae
Francisella_orientalis	Toba_04	GCF_000262205.1	NC_017909.1	Chromosome	1847202	32.2163	circular	1163389	Thiotrichales	Francisellaceae
Francisella_persica	ATCC_VR-331	GCF_001653955.1	NZ_CP013022.1	Chromosome	1540768	31.4322	circular	1086726	Thiotrichales	Francisellaceae
Francisella_philomiragia	GA01-2801	GCF_000833315.1	NZ_CP009444.1	Chromosome	2022507	32.5279	circular	28110	Thiotrichales	Francisellaceae
Francisella_philomiragia_subsp._philomiragia	ATCC_25015	GCF_000833455.1	NZ_CP010019.1	Chromosome	2017400	32.6011	circular	539329	Thiotrichales	Francisellaceae
Francisella_philomiragia_subsp._philomiragia	ATCC_25017	GCF_000019285.1	NC_010336.1	Chromosome	2045775	32.5733	circular	484022	Thiotrichales	Francisellaceae
Francisella_salina	TX07-7308	GCF_000219045.1	NC_015696.1	Chromosome	2035931	32.8659	circular	573569	Thiotrichales	Francisellaceae
Francisella_sp.	FSC1006	GCF_000764555.1	NZ_CP009574.1	Chromosome	2015987	32.4158	circular	1547445	Thiotrichales	Francisellaceae
Francisella_sp.	LA112445	GCF_012224145.1	NZ_CP041030.1	Chromosome	2139666	31.8448	circular	1395624	Thiotrichales	Francisellaceae
Francisella_sp.	MA067296	GCF_001879645.1	NZ_CP016930.1	Chromosome	1824527	32.5228	circular	475375	Thiotrichales	Francisellaceae
Francisella_sp.	Scap27	GCF_013394105.1	NZ_CP041326.1	Chromosome	1967290	32.8439	circular	2589986	Thiotrichales	Francisellaceae
Francisella_tularensis	FDAARGOS_595	GCF_003955815.1	NZ_CP034468.1	Chromosome	1894185	32.1496	circular	263	Thiotrichales	Francisellaceae
Francisella_tularensis_subsp._holarctica	B-8364	GCF_010233385.1	NZ_CP044005.1	Chromosome	1892639	32.1528	circular	119857	Thiotrichales	Francisellaceae
Francisella_tularensis_subsp._holarctica	F92	GCF_000313385.1	NC_019537.1	Chromosome	1886888	32.172	circular	1232394	Thiotrichales	Francisellaceae
Francisella_tularensis_subsp._holarctica	FSC200	GCF_000168775.2	NC_019551.1	Chromosome	1894157	32.1549	linear	351581	Thiotrichales	Francisellaceae
Francisella_tularensis_subsp._holarctica	FTNF002-00	GCF_000017785.1	NC_009749.1	Chromosome	1890909	32.1615	circular	458234	Thiotrichales	Francisellaceae
Francisella_tularensis_subsp._holarctica	LVS	GCF_000833335.1	NZ_CP009694.1	Chromosome	1892177	32.1505	circular	376619	Thiotrichales	Francisellaceae
Francisella_tularensis_subsp._holarctica	OSU18	GCF_000014605.1	NC_008369.1	Chromosome	1895727	32.1581	circular	393011	Thiotrichales	Francisellaceae
Francisella_tularensis_subsp._holarctica	PHIT-FT049	GCF_000524575.1	NZ_CP007148.1	Chromosome	1881193	32.1918	circular	1432652	Thiotrichales	Francisellaceae
Francisella_tularensis_subsp._novicida	TCH2015	GCF_002952075.1	NZ_CP021490.1	Chromosome	2000087	32.3547	circular	264	Thiotrichales	Francisellaceae
Francisella_tularensis_subsp._novicida	D9876	GCF_000833355.1	NZ_CP009607.1	Chromosome	1870206	32.4783	circular	1450527	Thiotrichales	Francisellaceae
Francisella_tularensis_subsp._novicida	F6168	GCF_000833165.1	NZ_CP009353.1	Chromosome	1923262	32.3848	circular	1452728	Thiotrichales	Francisellaceae
Francisella_tularensis_subsp._novicida	PA10-7858	GCF_001865695.1	NZ_CP016635.1	Chromosome	1978958	32.3639	circular	1386968	Thiotrichales	Francisellaceae
Francisella_tularensis_subsp._novicida	U112	GCF_000833375.1	NZ_CP009633.1	Chromosome	1910592	32.4771	circular	401614	Thiotrichales	Francisellaceae
Francisella_tularensis_subsp._tularensis	WY96	GCF_001262115.1	NZ_CP012037.1	Chromosome	1898140	32.2707	circular	119856	Thiotrichales	Francisellaceae
Francisella_tularensis_subsp._tularensis	FSC198	GCF_000009325.1	NC_008245.1	Chromosome	1892616	32.26	circular	393115	Thiotrichales	Francisellaceae
Francisella_tularensis_subsp._tularensis	MA00-2987	GCF_001267475.1	NZ_CP012372.1	Chromosome	1892645	32.2589	circular	543737	Thiotrichales	Francisellaceae
Francisella_tularensis_subsp._tularensis	NE061598	GCF_000023305.1	NC_017453.1	Chromosome	1892681	32.26	circular	510831	Thiotrichales	Francisellaceae
Francisella_tularensis_subsp._tularensis	SCHU_S4	GCF_000833535.1	NZ_CP010290.1	Chromosome	1892789	32.2594	circular	177416	Thiotrichales	Francisellaceae
Francisella_tularensis_subsp._tularensis	SCHU_S4_substr._NR-28534	GCF_000978785.2	NZ_CP010446.2	Chromosome	1878026	32.3025	circular	1341656	Thiotrichales	Francisellaceae
Francisella_tularensis_subsp._tularensis	TI0902	GCF_000248435.2	NC_016937.2	Chromosome	1892857	32.2517	circular	1001534	Thiotrichales	Francisellaceae
Francisella_tularensis_subsp._tularensis	TIGB03	GCF_000248415.2	NC_016933.2	Chromosome	1968610	32.299	circular	1001542	Thiotrichales	Francisellaceae
Francisella_tularensis_subsp._tularensis	WY-00W4114	GCF_001011135.1	NZ_CP009753.1	Chromosome	1899252	32.2631	circular	1133671	Thiotrichales	Francisellaceae
Francisella_tularensis_subsp._tularensis	WY96-3418	GCF_000016105.1	NC_009257.1	Chromosome	1898476	32.2686	circular	418136	Thiotrichales	Francisellaceae
Francisella_uliginis	TX07-7310	GCF_001895265.1	NZ_CP016796.1	Chromosome	2237379	31.5987	circular	573570	Thiotrichales	Francisellaceae
Frateuria_aurantia	DSM_6220	GCF_000242255.2	NC_017033.1	Chromosome	3603458	63.3958	circular	767434	Xanthomonadales	Rhodanobacteraceae
Frederiksenia_canicola	HPA_21	GCF_011455495.1	NZ_CP015029.1	Chromosome	2136304	42.6529	circular	123824	Pasteurellales	Pasteurellaceae
Frischella_perrara	PEB0191	GCF_000807275.1	NZ_CP009056.1	Chromosome	2692351	34.1191	circular	1267021	Orbales	Orbaceae
Gallaecimonas_mangrovi	HK-28	GCF_003367375.1	NZ_CP031416.1	Chromosome	4071977	52.7216	circular	2291597	Gammaproteobacteria	incertae sedis
Gallibacterium_anatis	UMN179	GCF_000209675.1	NC_015460.1	Chromosome	2687335	39.8769	circular	1005058	Pasteurellales	Pasteurellaceae
gamma_proteobacterium	HdN1	GCF_000198515.1	NC_014366.1	Chromosome	4587455	53.2586	circular	83406	unclassified	incertae sedis
gamma_proteobacterium	SS-5	GCF_009497875.1	NZ_CP032508.1	Chromosome	3729439	61.6456	circular	947516	unclassified	incertae sedis
Gammaproteobacteria_bacterium	DM2	GCF_003072645.1	NZ_CP028897.1	Chromosome	5032832	51.0445	circular	2047966	Aeromonadales	Aeromonadaceae
Gammaproteobacteria_bacterium	ESL0073	GCF_003151175.1	NZ_CP029478.1	Chromosome	3301370	38.1705	circular	2070539	unclassified	incertae sedis
Gibbsiella_quercinecans	FRB97	GCF_002291425.1	NZ_CP014136.1	Chromosome	5548506	55.9447	circular	929813	Enterobacterales	Yersiniaceae
Gilliamella_apicola	wkB1	GCF_000599985.1	NZ_CP007445.1	Chromosome	3139412	33.6173	circular	1196095	Orbales	Orbaceae
Glaciecola_nitratireducens	FR1064	GCF_000226565.1	NC_016041.1	Chromosome	4134229	42.2986	circular	1085623	Alteromonadales	Alteromonadaceae
Glaciecola_sp.	THG-3.7	GCF_003856375.1	NZ_CP034120.1	Chromosome	4606342	40.8149	circular	2489595	Alteromonadales	Alteromonadaceae
Glaesserella_parasuis	HPS412	GCF_013373555.1	NZ_CP041334.1	Chromosome	2479222	39.9867	circular	738	Pasteurellales	Pasteurellaceae
Glaesserella_parasuis	29755	GCF_003286935.1	NZ_CP021644.1	Chromosome	2352603	39.9899	circular	456298	Pasteurellales	Pasteurellaceae
Glaesserella_parasuis	D74	GCF_002777395.1	NZ_CP018032.1	Chromosome	2467568	39.7166	circular	1275971	Pasteurellales	Pasteurellaceae
Glaesserella_parasuis	SH0165	GCF_000021885.1	NC_011852.1	Chromosome	2269156	39.9931	circular	557723	Pasteurellales	Pasteurellaceae
Glaesserella_parasuis	Nagasaki	GCF_002777455.1	NZ_CP018034.1	Chromosome	2348962	40.0289	circular	1117322	Pasteurellales	Pasteurellaceae
Glaesserella_sp.	15-184	GCF_002849775.1	NZ_CP023057.1	Chromosome	2384333	40.4154	circular	2030797	Pasteurellales	Pasteurellaceae
Granulosicoccus_antarcticus	IMCC3135	GCF_002215215.1	NZ_CP018632.1	Chromosome	7783862	52.8605	circular	1192854	Chromatiales	Granulosicoccaceae
Grimontia_hollisae	F9489	GCF_009764155.1	NZ_CP046851.1	Chromosome	3373500	49.7188	circular	673	Vibrionales	Vibrionaceae
Guyparkeria_halophila	sp2	GCF_009734265.1	NZ_CP046415.1	Chromosome	2594469	66.1802	circular	47960	Chromatiales	Thioalkalibacteraceae
Gynuella_sunshinyii	YC6258	GCF_000940805.1	NZ_CP007142.1	Chromosome	6475959	48.6328	circular	1445510	Oceanospirillales	Saccharospirillaceae
Haemophilus_aegyptius	NCTC8134	GCF_900637765.1	NZ_LR134395.1	Chromosome	1993241	38.279	circular	197575	Pasteurellales	Pasteurellaceae
Haemophilus_ducreyi	NCTC11483	GCF_900637315.1	NZ_LR134364.1	Chromosome	1594261	37.947	circular	730	Pasteurellales	Pasteurellaceae
Haemophilus_ducreyi	35000HP	GCF_000007945.1	NC_002940.2	Chromosome	1698955	38.2205	circular	233412	Pasteurellales	Pasteurellaceae
Haemophilus_haemolyticus	NCTC10839	GCF_900477945.1	NZ_LS483458.1	Chromosome	1934644	38.4984	circular	726	Pasteurellales	Pasteurellaceae
Haemophilus_influenzae	NCTC8468	GCF_901472485.1	NZ_LR590465.1	Chromosome	1876886	38.1487	linear	727	Pasteurellales	Pasteurellaceae
Haemophilus_influenzae	10810	GCF_000210875.1	NC_016809.1	Chromosome	1981535	38.1415	linear	862964	Pasteurellales	Pasteurellaceae
Haemophilus_influenzae	2019	GCF_000968335.1	NZ_CP008740.1	Chromosome	1969659	38.3052	circular	1232659	Pasteurellales	Pasteurellaceae
Haemophilus_influenzae	86-028NP	GCF_000012185.1	NC_007146.2	Chromosome	1914490	38.1567	circular	281310	Pasteurellales	Pasteurellaceae
Haemophilus_influenzae	CGSHiCZ412602	GCF_000698365.1	NZ_CP007805.1	Chromosome	1811802	38.0669	circular	1295140	Pasteurellales	Pasteurellaceae
Haemophilus_influenzae	F3031	GCF_000197875.1	NC_014920.1	Chromosome	1985832	38.2248	circular	866630	Pasteurellales	Pasteurellaceae
Haemophilus_influenzae	F3047	GCF_000200475.1	NC_014922.1	Chromosome	2007018	38.2237	circular	935897	Pasteurellales	Pasteurellaceae
Haemophilus_influenzae	KR494	GCF_000465255.1	NC_022356.1	Chromosome	1856176	38.0522	circular	1334187	Pasteurellales	Pasteurellaceae
Haemophilus_influenzae	R2846	GCF_000165575.1	NC_017452.1	Chromosome	1819370	38.0167	circular	262727	Pasteurellales	Pasteurellaceae
Haemophilus_influenzae	R2866	GCF_000165525.1	NC_017451.1	Chromosome	1932306	38.0782	circular	262728	Pasteurellales	Pasteurellaceae
Haemophilus_influenzae	Rd_KW20	GCF_000027305.1	NC_000907.1	Chromosome	1830138	38.1479	circular	71421	Pasteurellales	Pasteurellaceae
Haemophilus_influenzae_biotype_aegyptius	HE15/F3028	GCF_008586825.1	NZ_CP043771.1	Chromosome	1984979	38.2202	circular	725	Pasteurellales	Pasteurellaceae
Haemophilus_parahaemolyticus	NEB129	GCF_008330025.1	NZ_CP038817.1	Chromosome	2090133	40.2938	circular	735	Pasteurellales	Pasteurellaceae
Haemophilus_parainfluenzae	NCTC10665	GCF_900638025.1	NZ_LR134481.1	Chromosome	2062405	39.3715	circular	729	Pasteurellales	Pasteurellaceae
Haemophilus_parainfluenzae	T3T1	GCF_000210895.1	NC_015964.1	Chromosome	2086875	39.5718	circular	862965	Pasteurellales	Pasteurellaceae
Haemophilus_pittmaniae	NCTC13334	GCF_900186995.1	NZ_LT906463.1	Chromosome	2181355	42.5198	circular	249188	Pasteurellales	Pasteurellaceae
Haemophilus_sp.	oral_taxon_036	GCF_002998595.1	NZ_CP027235.1	Chromosome	1805716	38.4007	circular	712310	Pasteurellales	Pasteurellaceae
Hafnia_alvei	MGYG-HGUT-02508	GCF_902387815.1	NZ_LR699008.1	Chromosome	4498956	48.8884	linear	569	Enterobacterales	Hafniaceae
Hafnia_alvei	FB1	GCF_000597785.2	NZ_CP009706.1	Chromosome	4712721	48.9903	circular	1453496	Enterobacterales	Hafniaceae
Hafnia_paralvei	FDAARGOS_158	GCF_001559255.2	NZ_CP014031.2	Chromosome	4513714	48.2035	circular	546367	Enterobacterales	Hafniaceae
Hafnia_sp.	CBA7124	GCF_002355555.1	NZ_AP017469.1	Chromosome	4585298	48.8208	circular	1848580	Enterobacterales	Hafniaceae
Hahella_chejuensis	KCTC_2396	GCF_000012985.1	NC_007645.1	Chromosome	7215267	53.8697	circular	349521	Oceanospirillales	Hahellaceae
Hahella_sp.	KA22	GCF_004135205.1	NZ_CP035490.1	Chromosome	6960771	53.9293	circular	1628392	Oceanospirillales	Hahellaceae
Halieaceae_bacterium	IMCC3088	GCF_009910365.1	NZ_CP036423.1	Chromosome	3095392	51.6672	circular	2518989	Cellvibrionales	Halieaceae
Halioglobus_japonicus	NBRC_107739	GCF_001983995.1	NZ_CP019450.1	Chromosome	4085301	57.657	circular	930805	Cellvibrionales	Halieaceae
Halioglobus_maricola	IMCC14385	GCF_009388985.1	NZ_CP036422.1	Chromosome	4306437	56.7418	circular	2601894	Cellvibrionales	Halieaceae
Halioglobus_pacificus	RR3-57	GCF_001953075.1	NZ_CP019046.1	Chromosome	4847776	57.4812	circular	930806	Cellvibrionales	Halieaceae
Halomonas_aestuarii	Hb3	GCF_001886615.1	NZ_CP018139.1	Chromosome	3543891	67.8833	circular	1897729	Oceanospirillales	Halomonadaceae
Halomonas_alkaliphila	X3	GCF_003612795.1	NZ_CP024811.1	Chromosome	4029514	52.6957	circular	272774	Oceanospirillales	Halomonadaceae
Halomonas_beimenensis	NTU-111	GCF_002549795.1	NZ_CP021435.1	Chromosome	4053030	68.3989	circular	475662	Oceanospirillales	Halomonadaceae
Halomonas_campaniensis	LS21	GCF_000696485.1	NZ_CP007757.1	Chromosome	4074048	52.6487	circular	213554	Oceanospirillales	Halomonadaceae
Halomonas_chromatireducens	AGD_8-3	GCF_001545155.1	NZ_CP014226.1	Chromosome	3973651	62.8029	circular	507626	Oceanospirillales	Halomonadaceae
Halomonas_elongata	DSM_2581	GCF_000196875.2	NC_014532.2	Chromosome	4061825	63.6084	circular	768066	Oceanospirillales	Halomonadaceae
Halomonas_huangheensis	BJGMM-B45	GCF_001431725.1	NZ_CP013106.1	Chromosome	4757486	58.5292	circular	1178482	Oceanospirillales	Halomonadaceae
Halomonas_hydrothermalis	Slthf2	GCF_011399095.1	NZ_AP022843.1	Chromosome	4120823	53.1665	circular	115561	Oceanospirillales	Halomonadaceae
Halomonas_meridiana	Eplume2	GCF_011764625.1	NZ_AP022869.1	Chromosome	4118995	56.5908	circular	29570	Oceanospirillales	Halomonadaceae
Halomonas_socia	CKY01	GCF_010977575.1	NZ_CP048812.1	Chromosome	4753299	64.1801	circular	1081866	Oceanospirillales	Halomonadaceae
Halomonas_sp.	Soap_Lake_#6'	GCF_003031405.1	NZ_CP020469.1	Chromosome	4803686	52.7065	circular	1949203	Oceanospirillales	Halomonadaceae
Halomonas_sp.	Soap_Lake_#7'	GCF_002009255.1	NZ_CP019915.1	Chromosome	4803686	52.7065	circular	1962264	Oceanospirillales	Halomonadaceae
Halomonas_sp.	1513	GCF_001971685.1	NZ_CP019326.1	Chromosome	4129523	65.3166	circular	1883416	Oceanospirillales	Halomonadaceae
Halomonas_sp.	AM6	GCF_009617955.1	NZ_AP021868.1	Chromosome	4229996	62.3741	circular	2661553	Oceanospirillales	Halomonadaceae
Halomonas_sp.	BC-M4-5	GCF_009834345.1	NZ_CP035042.1	Chromosome	5015118	63.93	circular	2497861	Oceanospirillales	Halomonadaceae
Halomonas_sp.	GFAJ-1	GCF_002966495.1	NZ_CP016490.1	Chromosome	3650492	53.9331	circular	1118153	Oceanospirillales	Halomonadaceae
Halomonas_sp.	GT	GCF_002082565.1	NZ_CP020562.1	Chromosome	4158464	52.1145	circular	1971364	Oceanospirillales	Halomonadaceae
Halomonas_sp.	HG01	GCF_000968715.2	NZ_CP022134.1	Chromosome	3666044	67.8815	circular	1609967	Oceanospirillales	Halomonadaceae
Halomonas_sp.	KO116	GCF_000734975.2	NZ_CP011052.1	Chromosome	4649248	54.3423	circular	1504981	Oceanospirillales	Halomonadaceae
Halomonas_sp.	NBT06E8	GCF_012427705.1	NZ_CP048602.1	Chromosome	3945801	57.9342	circular	2609667	Oceanospirillales	Halomonadaceae
Halomonas_sp.	PA16-9	GCF_009728585.1	NZ_CP040451.1	Chromosome	3515197	54.4506	circular	2576841	Oceanospirillales	Halomonadaceae
Halomonas_sp.	PGE1	GCF_013000985.1	NZ_CP053032.1	Chromosome	3905792	67.7466	circular	2730360	Oceanospirillales	Halomonadaceae
Halomonas_sp.	R57-5	GCF_900070345.1	NZ_LN813019.1	Chromosome	5031573	54.8353	circular	1610576	Oceanospirillales	Halomonadaceae
Halomonas_sp.	SF2003	GCF_003032495.1	NZ_CP028367.1	Chromosome	4358421	62.4888	circular	2136172	Oceanospirillales	Halomonadaceae
Halomonas_sp.	SH5A2	GCF_014263395.1	NZ_CP058321.1	Chromosome	3849224	56.9364	circular	2749040	Oceanospirillales	Halomonadaceae
Halomonas_sp.	THAF12	GCF_009363675.1	NZ_CP045399.1	Chromosome	3799380	67.9417	circular	2587849	Oceanospirillales	Halomonadaceae
Halomonas_sp.	THAF5a	GCF_009363755.1	NZ_CP045417.1	Chromosome	3806748	68.3807	circular	2587844	Oceanospirillales	Halomonadaceae
Halomonas_sp.	Y2R2	GCF_008329985.1	NZ_CP038437.1	Chromosome	4895267	57.0217	circular	2562282	Oceanospirillales	Halomonadaceae
Halomonas_sp.	YLGW01	GCF_014840935.1	NZ_CP062005.1	Chromosome	3453067	65.1316	circular	2773308	Oceanospirillales	Halomonadaceae
Halomonas_titanicae	SOB56	GCF_014697095.1	NZ_CP059082.1	Chromosome	5279693	54.6052	circular	664683	Oceanospirillales	Halomonadaceae
Halomonas_venusta	MA-ZP17-13	GCF_003950215.1	NZ_CP034367.1	Chromosome	4446698	52.7928	circular	44935	Oceanospirillales	Halomonadaceae
Halorhodospira_halochloris	DSM_1059	GCF_002356555.2	NZ_AP017372.2	Chromosome	2834560	56.028	circular	1052	Chromatiales	Ectothiorhodospiraceae
Halorhodospira_halophila	SL1	GCF_000015585.1	NC_008789.1	Chromosome	2678452	67.9817	circular	349124	Chromatiales	Ectothiorhodospiraceae
Halotalea_alkalilenta	IHB_B_13600	GCF_001648175.1	NZ_CP015243.1	Chromosome	4387428	64.3142	circular	376489	Oceanospirillales	Halomonadaceae
Halothiobacillus_neapolitanus	c2	GCF_000024765.1	NC_013422.1	Chromosome	2582886	54.7136	circular	555778	Chromatiales	Halothiobacillaceae
Halothiobacillus_sp.	LS2	GCF_001663815.1	NZ_CP016027.1	Chromosome	2908964	60.7258	circular	1860122	Chromatiales	Halothiobacillaceae
Histophilus_somni	UOC-KLM-ATR-01	GCF_008087605.1	NZ_CP042983.1	Chromosome	2110695	37.1772	circular	731	Pasteurellales	Pasteurellaceae
Histophilus_somni	129PT	GCF_000011785.1	NC_008309.1	Chromosome	2007700	37.1974	circular	205914	Pasteurellales	Pasteurellaceae
Histophilus_somni	2336	GCF_000019405.1	NC_010519.1	Chromosome	2263857	37.3781	circular	228400	Pasteurellales	Pasteurellaceae
Hydrocarboniclastica_marina	soil36-7	GCF_004851605.1	NZ_CP031093.1	Chromosome	4138060	58.0539	circular	2259620	Alteromonadales	Alteromonadaceae
Hydrogenovibrio_crunogenus	SP-41	GCF_004786015.1	NZ_CP032096.1	Chromosome	2453259	42.5655	circular	39765	Thiotrichales	Piscirickettsiaceae
Hydrogenovibrio_crunogenus	XCL-2	GCF_000012605.1	NC_007520.2	Chromosome	2427734	43.13	circular	317025	Thiotrichales	Piscirickettsiaceae
Hydrogenovibrio_marinus	MH-110	GCF_013340845.1	NZ_AP020335.1	Chromosome	2491293	44.063	circular	28885	Thiotrichales	Piscirickettsiaceae
Hydrogenovibrio_thermophilus	JR-2	GCF_004028275.1	NZ_CP035033.1	Chromosome	2612894	50.4786	circular	265883	Thiotrichales	Piscirickettsiaceae
Idiomarina_loihiensis	GSL_199	GCF_000401175.1	NC_021286.1	Chromosome	2839759	47.0388	circular	1321370	Alteromonadales	Idiomarinaceae
Idiomarina_loihiensis	L2TR	GCF_000008465.1	NC_006512.1	Chromosome	2839318	47.0402	circular	283942	Alteromonadales	Idiomarinaceae
Idiomarina_piscisalsi	10PY1A	GCF_002211765.1	NZ_CP022133.1	Chromosome	2587498	47.36	circular	1096243	Alteromonadales	Idiomarinaceae
Idiomarina_sp.	OT37-5b	GCF_002968395.1	NZ_CP027188.1	Chromosome	2893517	51.0647	circular	2100422	Alteromonadales	Idiomarinaceae
Idiomarina_sp.	X4	GCF_002808045.1	NZ_CP025000.1	Chromosome	2616716	47.2718	circular	2055892	Alteromonadales	Idiomarinaceae
Immundisolibacter_cernigliae	TR3.2	GCF_001697225.1	NZ_CP014671.1	Chromosome	3243537	67.7929	circular	1810504	Immundisolibacterales	Immundisolibacteraceae
Izhakiella_sp.	KSNA2	GCF_005671395.1	NZ_CP040428.1	Chromosome	5182800	56.1416	circular	2579935	Enterobacterales	Enterobacteriaceae
Kangiella_geojedonensis	YCS-5	GCF_000981765.1	NZ_CP010975.1	Chromosome	2495242	43.7761	circular	914150	Kangiellales	Kangiellaceae
Kangiella_koreensis	DSM_16069	GCF_000024085.1	NC_013166.1	Chromosome	2852073	43.6871	circular	523791	Kangiellales	Kangiellaceae
Kangiella_profundi	FT102	GCF_002838765.1	NZ_CP025120.1	Chromosome	2653010	43.8102	circular	1561924	Kangiellales	Kangiellaceae
Kangiella_sediminilitoris	KCTC_23892	GCF_001708405.1	NZ_CP012418.1	Chromosome	2496140	43.3996	circular	1144748	Kangiellales	Kangiellaceae
Ketobacter_alkanivorans	GI5	GCF_002863865.1	NZ_CP022684.1	Chromosome	4914503	51.2487	circular	1917421	Oceanospirillales	Alcanivoracaceae
Kineobactrum_sp.	Kineobactrum_sp.	GCF_010669285.1	NZ_CP048711.1	Chromosome	4649503	60.6833	circular	2708301	Cellvibrionales	Halieaceae
Klebsiella_aerogenes	NCTC9735	GCF_900637945.1	NZ_LR134475.1	Chromosome	5190487	54.9979	circular	548	Enterobacterales	Enterobacteriaceae
Klebsiella_aerogenes	EA1509E	GCF_000334515.1	NC_020181.1	Chromosome	5419609	54.9845	circular	935296	Enterobacterales	Enterobacteriaceae
Klebsiella_aerogenes	KCTC_2190	GCF_000215745.1	NC_015663.1	Chromosome	5280350	54.8471	circular	1028307	Enterobacterales	Enterobacteriaceae
Klebsiella_grimontii	NCTC9146	GCF_901542455.1	NZ_LR594038.1	Chromosome	5767309	55.8974	linear	2058152	Enterobacterales	Enterobacteriaceae
Klebsiella_huaxiensis	WCHKl090001	GCF_003261575.2	NZ_CP036175.1	Chromosome	6183608	53.3224	circular	2153354	Enterobacterales	Enterobacteriaceae
Klebsiella_michiganensis	AKKL-001	GCF_014217275.1	NZ_CP060111.1	Chromosome	6149586	55.8303	circular	1134687	Enterobacterales	Enterobacteriaceae
Klebsiella_michiganensis	E718	GCF_000276705.2	NC_018106.1	Chromosome	6097032	56.015	circular	1191061	Enterobacterales	Enterobacteriaceae
Klebsiella_michiganensis	HKOPL1	GCF_000632415.1	NZ_CP004887.1	Chromosome	5914407	55.9211	circular	1308980	Enterobacterales	Enterobacteriaceae
Klebsiella_michiganensis	KCTC_1686	GCF_000240325.1	NC_016612.1	Chromosome	5974109	56.0486	circular	1006551	Enterobacterales	Enterobacteriaceae
Klebsiella_oxytoca	NCTC13727	GCF_900636985.1	NZ_LR134333.1	Chromosome	5857964	55.1383	circular	571	Enterobacterales	Enterobacteriaceae
Klebsiella_oxytoca	KONIH1	GCF_000714655.1	NZ_CP008788.1	Chromosome	6152190	55.9136	circular	1333852	Enterobacterales	Enterobacteriaceae
Klebsiella_pneumoniae	NGKP54	GCF_902855135.1	NZ_LR793264.1	Chromosome	5143036	57.65	linear	573	Enterobacterales	Enterobacteriaceae
Klebsiella_pneumoniae	30660-NJST258_1	GCF_000598005.1	NZ_CP006923.1	Chromosome	5263229	57.4157	circular	1420012	Enterobacterales	Enterobacteriaceae
Klebsiella_pneumoniae	30684-NJST258_2	GCF_000597905.1	NZ_CP006918.1	Chromosome	5293301	57.4637	circular	1420013	Enterobacterales	Enterobacteriaceae
Klebsiella_pneumoniae	500_1420	GCF_000406765.2	NZ_CP011980.1	Chromosome	5308211	57.4936	circular	1304922	Enterobacterales	Enterobacteriaceae
Klebsiella_pneumoniae	CG43	GCF_000474015.1	NC_022566.1	Chromosome	5166857	57.6252	circular	1244085	Enterobacterales	Enterobacteriaceae
Klebsiella_pneumoniae	DMC1097	GCF_000417225.2	NZ_CP011976.1	Chromosome	5393855	57.3575	circular	1284798	Enterobacterales	Enterobacteriaceae
Klebsiella_pneumoniae	HK787	GCF_000813205.1	NZ_CP006738.1	Chromosome	5329385	57.4861	circular	1392500	Enterobacterales	Enterobacteriaceae
Klebsiella_pneumoniae	JM45	GCF_000445405.1	NC_022082.1	Chromosome	5273813	57.5333	circular	1380908	Enterobacterales	Enterobacteriaceae
Klebsiella_pneumoniae	KCTC_2242	GCF_000220485.1	NC_017540.1	Chromosome	5259571	57.5515	circular	1049565	Enterobacterales	Enterobacteriaceae
Klebsiella_pneumoniae	KP-1	GCF_000465975.2	NZ_CP012883.1	Chromosome	5180925	57.554	circular	1365186	Enterobacterales	Enterobacteriaceae
Klebsiella_pneumoniae	UHKPC07	GCF_000417265.2	NZ_CP011985.1	Chromosome	5322270	57.4543	circular	1284804	Enterobacterales	Enterobacteriaceae
Klebsiella_pneumoniae	UHKPC33	GCF_000417085.2	NZ_CP011989.1	Chromosome	5329725	57.443	circular	1284802	Enterobacterales	Enterobacteriaceae
Klebsiella_pneumoniae_subsp._ozaenae	AR_0096	GCF_003010735.1	NZ_CP027612.1	Chromosome	5065840	57.3567	circular	574	Enterobacterales	Enterobacteriaceae
Klebsiella_pneumoniae_subsp._pneumoniae	KP18069	GCF_014123345.1	NZ_CP059889.1	Chromosome	5379538	57.3219	circular	72407	Enterobacterales	Enterobacteriaceae
Klebsiella_pneumoniae_subsp._pneumoniae	1084	GCF_000294365.1	NC_018522.1	Chromosome	5386705	57.4139	circular	1193292	Enterobacterales	Enterobacteriaceae
Klebsiella_pneumoniae_subsp._pneumoniae	1158	GCF_000814805.1	NZ_CP006722.1	Chromosome	5341039	57.2307	circular	1392499	Enterobacterales	Enterobacteriaceae
Klebsiella_pneumoniae_subsp._pneumoniae	HS11286	GCF_000240185.1	NC_016845.1	Chromosome	5333942	57.4848	circular	1125630	Enterobacterales	Enterobacteriaceae
Klebsiella_pneumoniae_subsp._pneumoniae	Kp13	GCF_000512165.1	NZ_CP003999.1	Chromosome	5307003	57.4742	circular	1123862	Enterobacterales	Enterobacteriaceae
Klebsiella_pneumoniae_subsp._pneumoniae	KPNIH1	GCF_000281535.2	NZ_CP008827.1	Chromosome	5394056	57.4236	circular	1087440	Enterobacterales	Enterobacteriaceae
Klebsiella_pneumoniae_subsp._pneumoniae	KPNIH10	GCF_000281435.2	NZ_CP007727.1	Chromosome	5395263	57.4227	circular	1094170	Enterobacterales	Enterobacteriaceae
Klebsiella_pneumoniae_subsp._pneumoniae	KPNIH24	GCF_000714675.1	NZ_CP008797.1	Chromosome	5396164	57.3623	circular	1225181	Enterobacterales	Enterobacteriaceae
Klebsiella_pneumoniae_subsp._pneumoniae	KPNIH27	GCF_000695935.1	NZ_CP007731.1	Chromosome	5241638	57.4914	circular	1328324	Enterobacterales	Enterobacteriaceae
Klebsiella_pneumoniae_subsp._pneumoniae	KPR0928	GCF_000717515.1	NZ_CP008831.1	Chromosome	5309305	57.4389	circular	1328325	Enterobacterales	Enterobacteriaceae
Klebsiella_pneumoniae_subsp._pneumoniae	MGH_78578	GCF_000016305.1	NC_009648.1	Chromosome	5315120	57.4786	circular	272620	Enterobacterales	Enterobacteriaceae
Klebsiella_pneumoniae_subsp._pneumoniae	NTUH-K2044	GCF_000009885.1	NC_012731.1	Chromosome	5248520	57.6767	circular	484021	Enterobacterales	Enterobacteriaceae
Klebsiella_pneumoniae_subsp._pneumoniae	PittNDM01	GCF_000733255.1	NZ_CP006798.1	Chromosome	5348284	57.5021	circular	1406314	Enterobacterales	Enterobacteriaceae
Klebsiella_quasipneumoniae	NCTC9170	GCF_901422025.1	NZ_LR588411.1	Chromosome	5142131	58.0109	linear	1463165	Enterobacterales	Enterobacteriaceae
Klebsiella_quasipneumoniae_subsp._quasipneumoniae	M17277	GCF_008632435.1	NZ_CP043928.1	Chromosome	5161272	58.2007	circular	1667327	Enterobacterales	Enterobacteriaceae
Klebsiella_quasipneumoniae_subsp._similipneumoniae	ATCC 700603	GCF_003181175.1	NZ_CP029597.1	Chromosome	5285790	57.9679	circular	1463164	Enterobacterales	Enterobacteriaceae
Klebsiella_quasivariicola	KPN1705	GCF_002269255.1	NZ_CP022823.1	Chromosome	5540188	56.9347	circular	2026240	Enterobacterales	Enterobacteriaceae
Klebsiella_sp.	FDAARGOS_511	GCF_003812845.1	NZ_CP033824.1	Chromosome	6089457	55.3486	circular	2488567	Enterobacterales	Enterobacteriaceae
Klebsiella_sp.	LTGPAF-6F	GCF_001753185.1	NZ_CP017450.1	Chromosome	6174401	55.8717	circular	1905288	Enterobacterales	Enterobacteriaceae
Klebsiella_sp.	LY	GCF_004010915.1	NZ_CP022444.1	Chromosome	5158003	57.9726	circular	2015795	Enterobacterales	Enterobacteriaceae
Klebsiella_sp.	M5al	GCF_002090195.1	NZ_CP020657.1	Chromosome	5800138	55.9231	circular	1934254	Enterobacterales	Enterobacteriaceae
Klebsiella_sp.	MPUS7	GCF_009905335.1	NZ_CP047604.1	Chromosome	5823634	55.8951	circular	2697371	Enterobacterales	Enterobacteriaceae
Klebsiella_sp.	P1CD1	GCF_003790505.1	NZ_CP033631.1	Chromosome	5633647	57.3437	circular	2267618	Enterobacterales	Enterobacteriaceae
Klebsiella_sp.	PO552	GCF_002186515.2	NZ_CP037441.1	Chromosome	5422688	57.1484	circular	1972757	Enterobacterales	Enterobacteriaceae
Klebsiella_sp.	RHBSTW-00464	GCF_013736875.1	NZ_CP056483.1	Chromosome	6331260	53.1196	circular	2742649	Enterobacterales	Enterobacteriaceae
Klebsiella_sp.	WP3-S18-ESBL-05	GCF_014168915.1	NZ_AP022020.1	Chromosome	5122946	55.3337	circular	2675711	Enterobacterales	Enterobacteriaceae
Klebsiella_sp.	WP3-W18-ESBL-02	GCF_014168815.1	NZ_AP021972.1	Chromosome	5160024	55.3534	circular	2675710	Enterobacterales	Enterobacteriaceae
Klebsiella_sp.	WP4-W18-ESBL-05	GCF_014169075.1	NZ_AP022057.1	Chromosome	4990424	55.241	circular	2675713	Enterobacterales	Enterobacteriaceae
Klebsiella_sp.	WP7-S18-CRE-02	GCF_014169515.1	NZ_AP022189.1	Chromosome	4976753	55.2542	circular	2675716	Enterobacterales	Enterobacteriaceae
Klebsiella_sp.	WP7-S18-CRE-03	GCF_014169535.1	NZ_AP022195.1	Chromosome	4983391	55.251	circular	2675717	Enterobacterales	Enterobacteriaceae
Klebsiella_sp.	WP7-S18-ESBL-04	GCF_014169555.1	NZ_AP022201.1	Chromosome	5016874	55.1749	circular	2675718	Enterobacterales	Enterobacteriaceae
Klebsiella_sp.	WP8-S18-ESBL-06	GCF_014169755.1	NZ_AP022256.1	Chromosome	4966419	55.2988	circular	2675726	Enterobacterales	Enterobacteriaceae
Klebsiella_variicola	NCTC9668	GCF_900636185.1	NZ_LR134235.1	Chromosome	5768342	57.1638	circular	244366	Enterobacterales	Enterobacteriaceae
Klebsiella_variicola	At-22	GCF_000025465.1	NC_013850.1	Chromosome	5458505	57.5781	circular	640131	Enterobacterales	Enterobacteriaceae
Kluyvera_intermedia	NCTC12125	GCF_900635475.1	NZ_LR134138.1	Chromosome	4739056	52.5848	circular	61648	Enterobacterales	Enterobacteriaceae
Kosakonia_arachidis	KACC_18508	GCF_009363135.1	NZ_CP045300.1	Chromosome	5096793	52.632	circular	551989	Enterobacterales	Enterobacteriaceae
Kosakonia_cowanii	FBS_223	GCF_004089895.1	NZ_CP035129.1	Chromosome	4685999	56.2088	circular	208223	Enterobacterales	Enterobacteriaceae
Kosakonia_cowanii	JCM_10956_=_DSM_18146	GCF_001975225.1	NZ_CP019445.1	Chromosome	4646998	56.2874	circular	1300165	Enterobacterales	Enterobacteriaceae
Kosakonia_oryzae	Ola_51	GCF_001658025.1	NZ_CP014007.1	Chromosome	5303342	54.0149	circular	497725	Enterobacterales	Enterobacteriaceae
Kosakonia_radicincitans	DSM_107547	GCF_008330085.1	NZ_CP040392.1	Chromosome	5656428	53.9747	circular	283686	Enterobacterales	Enterobacteriaceae
Kosakonia_radicincitans	DSM_16656	GCF_000280495.2	NZ_CP018016.1	Chromosome	5817639	53.9818	circular	1177180	Enterobacterales	Enterobacteriaceae
Kosakonia_sacchari	DSM_107661	GCF_009914275.1	NZ_CP040677.1	Chromosome	4957373	53.8727	circular	1158459	Enterobacterales	Enterobacteriaceae
Kosakonia_sacchari	SP1	GCF_000300455.3	NZ_CP007215.2	Chromosome	4902027	53.7442	circular	1235834	Enterobacterales	Enterobacteriaceae
Kosakonia_sp.	CCTCC_M2018092	GCF_003864115.1	NZ_CP034225.1	Chromosome	4789478	56.0765	circular	2492396	Enterobacterales	Enterobacteriaceae
Kosakonia_sp.	SMBL-WEM22	GCF_014490785.1	NZ_CP051488.1	Chromosome	5037617	55.0208	circular	2725560	Enterobacterales	Enterobacteriaceae
Kushneria_konosiri	X49	GCF_002155145.1	NZ_CP021323.1	Chromosome	3584631	59.1047	circular	698828	Oceanospirillales	Halomonadaceae
Kushneria_marisflavi	SW32	GCF_002157205.1	NZ_CP021358.1	Chromosome	3667185	59.0473	circular	157779	Oceanospirillales	Halomonadaceae
Kushneria_sp.	YCWA18	GCF_008247605.1	NZ_CP043420.1	Chromosome	3624619	59.1319	circular	657387	Oceanospirillales	Halomonadaceae
Lacimicrobium_alkaliphilum	YelD216	GCF_001466725.1	NZ_CP013650.1	Chromosome	4378835	50.6232	circular	1526571	Alteromonadales	Alteromonadaceae
Leclercia_adecarboxylata	NCTC13032	GCF_901472455.1	NZ_LR590464.1	Chromosome	5062884	55.5472	linear	83655	Enterobacterales	Enterobacteriaceae
Leclercia_sp.	1106151	GCF_009740165.1	NZ_CP046557.1	Chromosome	4850895	56.1492	circular	2681309	Enterobacterales	Enterobacteriaceae
Leclercia_sp.	119287	GCF_009734485.1	NZ_CP046445.1	Chromosome	4873875	56.1965	circular	2681308	Enterobacterales	Enterobacteriaceae
Leclercia_sp.	29361	GCF_011290365.1	NZ_CP049786.1	Chromosome	4943774	56.1769	circular	2714951	Enterobacterales	Enterobacteriaceae
Leclercia_sp.	J807	GCF_009734465.1	NZ_CP046446.1	Chromosome	4719331	56.097	circular	2681307	Enterobacterales	Enterobacteriaceae
Leclercia_sp.	LSNIH1	GCF_002902985.1	NZ_CP026167.1	Chromosome	4832521	56.0746	circular	1920114	Enterobacterales	Enterobacteriaceae
Leclercia_sp.	LSNIH3	GCF_002935105.1	NZ_CP026387.1	Chromosome	4781217	55.8638	circular	1920116	Enterobacterales	Enterobacteriaceae
Leclercia_sp.	W17	GCF_003336325.1	NZ_CP031101.1	Chromosome	4811348	56.0265	circular	2282309	Enterobacterales	Enterobacteriaceae
Leclercia_sp.	W6	GCF_003336345.1	NZ_CP031104.1	Chromosome	4945486	55.9368	circular	2282310	Enterobacterales	Enterobacteriaceae
Legionella_adelaidensis	NCTC12735	GCF_900637865.1	NZ_LR134410.1	Chromosome	25602	37.4775	circular	45056	Legionellales	Legionellaceae
Legionella_cherrii	NCTC11976	GCF_900635815.1	NZ_LR134173.1	Chromosome	3729541	38.8977	circular	28084	Legionellales	Legionellaceae
Legionella_clemsonensis	CDC-D5610	GCF_002240035.1	NZ_CP016397.1	Chromosome	3272100	39.3626	circular	1867846	Legionellales	Legionellaceae
Legionella_endosymbiont_of_Polyplax_serrata	PsAG	GCF_002776555.1	NZ_CP021497.1	Chromosome	529746	23.0312	circular	2005262	Legionellales	Legionellaceae
Legionella_fallonii	LLAP-10	GCF_000953135.1	NZ_LN614827.1	Chromosome	4181563	38.2904	circular	1212491	Legionellales	Legionellaceae
Legionella_geestiana	HL-0438-4026	GCF_004766445.2	NZ_CP041713.1	Chromosome	2626338	50.7483	circular	45065	Legionellales	Legionellaceae
Legionella_hackeliae	ATCC_35250	GCF_000953655.1	NZ_LN681225.1	Chromosome	3440975	39.021	circular	449	Legionellales	Legionellaceae
Legionella_israelensis	L18-01051	GCF_007361795.1	NZ_CP041668.1	Chromosome	3046673	39.7848	circular	454	Legionellales	Legionellaceae
Legionella_jordanis	NCTC11533	GCF_900637635.1	NZ_LR134383.1	Chromosome	3133723	41.7383	circular	456	Legionellales	Legionellaceae
Legionella_lansingensis	NCTC12830	GCF_900187355.1	NZ_LT906451.1	Chromosome	2989256	40.6963	circular	45067	Legionellales	Legionellaceae
Legionella_longbeachae	B41211CHC	GCF_011465395.1	NZ_CP045308.1	Chromosome	4001094	37.1275	circular	450	Legionellales	Legionellaceae
Legionella_longbeachae	NSW150	GCF_000091785.1	NC_013861.1	Chromosome	4077332	37.1117	circular	661367	Legionellales	Legionellaceae
Legionella_oakridgensis	ATCC_33761_=_DSM_21215	GCF_000512355.1	NZ_CP004006.1	Chromosome	2722964	40.8777	circular	1268635	Legionellales	Legionellaceae
Legionella_pneumophila	NCTC11193	GCF_900636955.1	NZ_LR134332.1	Chromosome	3445473	38.3384	circular	446	Legionellales	Legionellaceae
Legionella_pneumophila	2300-99_Alcoy	GCF_000092625.1	NC_014125.1	Chromosome	3516334	38.3776	circular	423212	Legionellales	Legionellaceae
Legionella_pneumophila	Corby	GCF_000092545.1	NC_009494.2	Chromosome	3576470	38.4785	circular	400673	Legionellales	Legionellaceae
Legionella_pneumophila	Lens	GCF_000048665.1	NC_006369.1	Chromosome	3345687	38.415	linear	297245	Legionellales	Legionellaceae
Legionella_pneumophila	Paris	GCF_000048645.1	NC_006368.1	Chromosome	3503610	38.3719	linear	297246	Legionellales	Legionellaceae
Legionella_pneumophila_subsp._fraseri	F-4198	GCF_003004255.1	NZ_CP021279.1	Chromosome	3461540	38.2923	circular	91892	Legionellales	Legionellaceae
Legionella_pneumophila_subsp._pascullei	NCTC12273	GCF_900637585.1	NZ_LR134380.1	Chromosome	3458917	38.1865	circular	91890	Legionellales	Legionellaceae
Legionella_pneumophila_subsp._pneumophila	AW-13-4	GCF_014789345.1	NZ_CP061840.1	Chromosome	3512088	38.3457	circular	91891	Legionellales	Legionellaceae
Legionella_pneumophila_subsp._pneumophila	ATCC_43290	GCF_000239175.1	NC_016811.1	Chromosome	3359001	38.1724	circular	933093	Legionellales	Legionellaceae
Legionella_pneumophila_subsp._pneumophila	LPE509	GCF_000347615.1	NC_020521.1	Chromosome	3434224	38.3333	circular	1312904	Legionellales	Legionellaceae
Legionella_pneumophila_subsp._pneumophila	Philadelphia_1	GCF_000008485.1	NC_002942.5	Chromosome	3397754	38.2695	circular	272624	Legionellales	Legionellaceae
Legionella_pneumophila_subsp._pneumophila	Thunder_Bay	GCF_000404245.1	NC_021350.1	Chromosome	3455167	38.2322	circular	1199191	Legionellales	Legionellaceae
Legionella_sainthelensi	NCTC11988	GCF_900637685.1	NZ_LR134388.1	Chromosome	4160933	37.0569	circular	28087	Legionellales	Legionellaceae
Legionella_sp.	PC1000	GCF_014109805.1	NZ_CP059400.1	Chromosome	4081644	38.2074	circular	2746060	Legionellales	Legionellaceae
Legionella_sp.	PC997	GCF_014109825.1	NZ_CP059576.1	Chromosome	3750082	37.9125	circular	2755562	Legionellales	Legionellaceae
Legionella_sp.	TUM19329	GCF_011764505.1	NZ_AP022839.1	Chromosome	3750805	39.1496	circular	2708020	Legionellales	Legionellaceae
Legionella_spiritensis	NCTC12082	GCF_900637495.1	NZ_LR134374.1	Chromosome	3407665	45.2392	circular	452	Legionellales	Legionellaceae
Legionella_waltersii	NCTC13017	GCF_900187095.1	NZ_LT906442.1	Chromosome	3735697	39.1724	circular	66969	Legionellales	Legionellaceae
Lelliottia_amnigen	NCTC12124	GCF_900635465.1	NZ_LR134135.1	Chromosome	4471442	52.8579	circular	61646	Enterobacterales	Enterobacteriaceae
Lelliottia_jeotgali	PFL01	GCF_002271215.1	NZ_CP018628.1	Chromosome	4603334	54.2399	circular	1907578	Enterobacterales	Enterobacteriaceae
Lelliottia_nimipressuralis	SGAir0187	GCF_002952735.2	NZ_CP025034.2	Chromosome	4826853	55.6768	circular	2836161	Enterobacterales	Enterobacteriaceae
Lelliottia_sp.	WB101	GCF_003051885.1	NZ_CP028520.1	Chromosome	4607442	54.9989	circular	2153385	Enterobacterales	Enterobacteriaceae
Leminorella_richardii	MGYG-HGUT-02385	GCF_902386615.1	NZ_LR698987.1	Chromosome	3976274	51.9243	linear	158841	Enterobacterales	Budviciaceae
Limnobaculum_parvum	HYN0051	GCF_003096015.2	NZ_CP029185.2	Chromosome	3841771	46.0416	circular	2172103	Enterobacterales	Budviciaceae
Litoricola_lipolytica	IMCC_1097	GCF_009650135.1	NZ_CP045871.1	Chromosome	2346037	58.7848	circular	418701	Oceanospirillales	Litoricolaceae
Litorilituus_sediminis	JCM_17549	GCF_004295665.1	NZ_CP034759.1	Chromosome	4275717	39.4445	circular	718192	Alteromonadales	Colwelliaceae
Lonsdalea_britannica	477	GCF_003515985.1	NZ_CP023009.1	Chromosome	4015569	55.1093	circular	1082704	Enterobacterales	Pectobacteriaceae
Luteibacter_pinisoli	MAH-14	GCF_006385595.1	NZ_CP041046.1	Chromosome	4610696	66.1424	circular	2589080	Xanthomonadales	Rhodanobacteraceae
Luteibacter_rhizovicinus	DSM_16549	GCF_001887595.1	NZ_CP017480.1	Chromosome	4765486	64.7218	circular	1440763	Xanthomonadales	Rhodanobacteraceae
Luteimonas_chenhongjianii	100111	GCF_002327105.1	NZ_CP023406.1	Chromosome	3351776	68.2951	circular	2006110	Xanthomonadales	Xanthomonadaceae
Luteimonas_granuli	Gr-4	GCF_007795095.1	NZ_CP042218.1	Chromosome	2917404	70.5018	circular	1176533	Xanthomonadales	Xanthomonadaceae
Luteimonas_sp.	MC1825	GCF_014764385.1	NZ_CP061714.1	Chromosome	2915489	69.6218	circular	2761107	Xanthomonadales	Xanthomonadaceae
Luteimonas_sp.	YGD11-2	GCF_004118975.1	NZ_CP035376.1	Chromosome	3216429	69.3401	circular	2508168	Xanthomonadales	Xanthomonadaceae
Luteimonas_yindakuii	S-1072	GCF_004803715.2	NZ_CP039383.2	Chromosome	3040302	69.191	circular	2565782	Xanthomonadales	Xanthomonadaceae
Lysobacter_alkalisoli	SJ-36	GCF_006547045.1	NZ_CP041242.1	Chromosome	3857091	66.5602	circular	2591633	Xanthomonadales	Xanthomonadaceae
Lysobacter_antibioticus	76	GCF_001442745.1	NZ_CP011129.1	Chromosome	5916388	66.8209	circular	84531	Xanthomonadales	Xanthomonadaceae
Lysobacter_capsici	KNU-14	GCF_002355295.1	NZ_CP023465.1	Chromosome	6270417	66.807	circular	435897	Xanthomonadales	Xanthomonadaceae
Lysobacter_enzymogenes	YC36	GCF_005954665.1	NZ_CP040656.1	Chromosome	6131517	69.8984	circular	69	Xanthomonadales	Xanthomonadaceae
Lysobacter_gummosus	3.2.11	GCF_001442805.1	NZ_CP011131.1	Chromosome	6056618	66.5338	circular	262324	Xanthomonadales	Xanthomonadaceae
Lysobacter_maris	HZ9B	GCF_003233695.1	NZ_CP029843.1	Chromosome	4018049	69.0351	circular	1605891	Xanthomonadales	Xanthomonadaceae
Lysobacter_oculi	83-4	GCF_003293695.1	NZ_CP029556.1	Chromosome	2592821	67.0952	circular	2698682	Xanthomonadales	Xanthomonadaceae
Lysobacter_soli	XL170	GCF_009755585.1	NZ_CP046603.1	Chromosome	4109802	67.6487	circular	453783	Xanthomonadales	Xanthomonadaceae
Lysobacter_sp.	CW239	GCF_014789585.1	NZ_CP061847.1	Chromosome	3043165	67.2154	circular	2762611	Xanthomonadales	Xanthomonadaceae
Lysobacter_sp.	HDW10	GCF_011300685.1	NZ_CP049864.1	Chromosome	2177853	56.8207	circular	2714936	Xanthomonadales	Xanthomonadaceae
Lysobacter_sp.	II4	GCF_014489475.1	NZ_CP060820.1	Chromosome	3148097	68.2748	circular	2865112	Xanthomonadales	Xanthomonadaceae
Lysobacter_sp.	TY2-98	GCF_003367355.1	NZ_CP031413.1	Chromosome	3156619	67.5812	circular	2290922	Xanthomonadales	Xanthomonadaceae
Mannheimia_granulomatis	BJ1680.3	GCF_013377215.1	NZ_CP016606.1	Chromosome	2334743	39.9234	circular	85402	Pasteurellales	Pasteurellaceae
Mannheimia_haemolytica	NCTC10643	GCF_900638155.1	NZ_LR134495.1	Chromosome	2335738	41.34	circular	75985	Pasteurellales	Pasteurellaceae
Mannheimia_haemolytica	D153	GCF_000422145.1	NC_021743.1	Chromosome	2681844	41.0384	circular	1261126	Pasteurellales	Pasteurellaceae
Mannheimia_haemolytica	D171	GCF_000427275.1	NC_021738.1	Chromosome	2501382	41.1379	circular	1311759	Pasteurellales	Pasteurellaceae
Mannheimia_haemolytica	D174	GCF_000422095.1	NC_021739.1	Chromosome	2702201	41.0745	circular	1311760	Pasteurellales	Pasteurellaceae
Mannheimia_haemolytica	M42548	GCF_000376645.1	NC_021082.1	Chromosome	2731870	41.0473	circular	1316932	Pasteurellales	Pasteurellaceae
Mannheimia_haemolytica	USDA-ARS-USMARC-183	GCF_000349765.2	NC_020833.2	Chromosome	2657957	41.0097	circular	1249531	Pasteurellales	Pasteurellaceae
Mannheimia_haemolytica	USDA-ARS-USMARC-184	GCF_000819525.2	NZ_CP006957.2	Chromosome	2524779	41.0983	circular	1222034	Pasteurellales	Pasteurellaceae
Mannheimia_haemolytica	USDA-ARS-USMARC-185	GCF_000349785.2	NC_020834.2	Chromosome	2544094	40.9743	circular	1249526	Pasteurellales	Pasteurellaceae
Mannheimia_haemolytica	USMARC_2286	GCF_000439735.1	NC_021883.1	Chromosome	2658507	41.0629	circular	1366053	Pasteurellales	Pasteurellaceae
Mannheimia_ovis	ZY170218	GCF_009828705.1	NZ_CP046531.1	Chromosome	2143704	39.1271	circular	2679994	Pasteurellales	Pasteurellaceae
Mannheimia_sp.	16CN0041	GCF_013378015.1	NZ_CP055302.1	Chromosome	2245863	39.2574	circular	111844	Pasteurellales	Pasteurellaceae
Mannheimia_sp.	17CN0883	GCF_013377995.1	NZ_CP055305.1	Chromosome	2169356	39.0097	circular	111844	Pasteurellales	Pasteurellaceae
Mannheimia_sp.	BNO311	GCF_013377975.1	NZ_CP055306.1	Chromosome	2170385	38.9945	circular	111844	Pasteurellales	Pasteurellaceae
Mannheimia_sp.	USDA-ARS-USMARC-1261	GCF_000521605.1	NZ_CP006942.1	Chromosome	2393449	39.6423	circular	1432056	Pasteurellales	Pasteurellaceae
Mannheimia_sp.	ZY190616	GCF_014541205.1	NZ_CP061280.1	Chromosome	2155161	39.7793	circular	2770636	Pasteurellales	Pasteurellaceae
Mannheimia_succiniciproducens	MBEL55E	GCF_000007745.1	NC_006300.1	Chromosome	2314078	42.538	circular	221988	Pasteurellales	Pasteurellaceae
Mannheimia_varigena	F222	GCF_013390325.1	NZ_CP016607.1	Chromosome	2246429	40.3314	circular	85404	Pasteurellales	Pasteurellaceae
Mannheimia_varigena	USDA-ARS-USMARC-1296	GCF_000521655.1	NZ_CP006943.1	Chromosome	2245238	40.4871	circular	1433287	Pasteurellales	Pasteurellaceae
Mannheimia_varigena	USDA-ARS-USMARC-1312	GCF_000521695.1	NZ_CP006944.1	Chromosome	2131927	40.4503	circular	1434214	Pasteurellales	Pasteurellaceae
Mannheimia_varigena	USDA-ARS-USMARC-1388	GCF_000521685.1	NZ_CP006953.1	Chromosome	2228291	40.4244	circular	1434215	Pasteurellales	Pasteurellaceae
Marichromatium_purpuratum	984	GCF_000224005.2	NZ_CP007031.1	Chromosome	3779112	67.8641	circular	765910	Chromatiales	Chromatiaceae
Marinobacter_adhaerens	HP15	GCF_000166295.1	NC_017506.1	Chromosome	4421911	57.14	circular	225937	Pseudomonadales	Marinobacteraceae
Marinobacter_fonticola	CS412	GCF_008122265.1	NZ_CP043042.1	Chromosome	4543926	57.9813	circular	2603215	Pseudomonadales	Marinobacteraceae
Marinobacter_hydrocarbonoclasticus	ATCC_49840	GCF_000284615.1	NC_017067.1	Chromosome	3989480	57.4253	circular	1163748	Pseudomonadales	Marinobacteraceae
Marinobacter_hydrocarbonoclasticus	VT8	GCF_000015365.1	NC_008740.1	Chromosome	4326849	57.2721	circular	351348	Pseudomonadales	Marinobacteraceae
Marinobacter_psychrophilus	20041	GCF_001043175.1	NZ_CP011494.1	Chromosome	3998597	53.8449	circular	330734	Pseudomonadales	Marinobacteraceae
Marinobacter_salarius	HL2708#2	GCF_003986605.1	NZ_CP021333.1	Chromosome	4304603	57.2062	circular	1420917	Pseudomonadales	Marinobacteraceae
Marinobacter_salinus	Hb8	GCF_001854125.1	NZ_CP017715.1	Chromosome	4121005	55.9077	circular	1874317	Pseudomonadales	Marinobacteraceae
Marinobacter_similis	A3d10	GCF_000830985.1	NZ_CP007151.1	Chromosome	3975896	57.6015	circular	1420916	Pseudomonadales	Marinobacteraceae
Marinobacter_sp.	Arc7-DN-1	GCF_003441595.1	NZ_CP031848.1	Chromosome	4300456	57.6498	circular	2304594	Pseudomonadales	Marinobacteraceae
Marinobacter_sp.	BSs20148	GCF_000283275.1	NC_018268.1	Chromosome	4063864	54.1347	circular	490759	Pseudomonadales	Marinobacteraceae
Marinobacter_sp.	CP1	GCF_001266795.1	NZ_CP011929.1	Chromosome	4768422	56.9244	circular	1671721	Pseudomonadales	Marinobacteraceae
Marinobacter_sp.	JH2	GCF_004353225.1	NZ_CP037934.1	Chromosome	3684730	53.5539	circular	2547598	Pseudomonadales	Marinobacteraceae
Marinobacter_sp.	LQ44	GCF_001447155.2	NZ_CP014754.1	Chromosome	4435564	57.1693	circular	1749259	Pseudomonadales	Marinobacteraceae
Marinobacter_sp.	NP-4_2019	GCF_003994855.1	NZ_CP034142.1	Chromosome	4473318	57.2666	circular	2488665	Pseudomonadales	Marinobacteraceae
Marinobacter_sp.	THAF197a	GCF_009363275.1	NZ_CP045324.1	Chromosome	4264018	57.2802	circular	2587869	Pseudomonadales	Marinobacteraceae
Marinobacter_sp.	THAF39	GCF_009363515.1	NZ_CP045367.1	Chromosome	4256935	57.287	circular	2587857	Pseudomonadales	Marinobacteraceae
Marinobacterium_aestuarii	ST58-10	GCF_001651805.1	NZ_CP015839.1	Chromosome	5191608	58.7916	linear	1821621	Oceanospirillales	Oceanospirillaceae
Marinobacterium_sp.	LSUCC0821	GCF_012848475.1	NZ_CP051666.1	Chromosome	2360824	47.7252	circular	2668067	Oceanospirillales	Oceanospirillaceae
Marinomonas_arctica	BSI20414	GCF_014623465.1	NZ_CP061081.1	Chromosome	4540024	44.5079	circular	383750	Oceanospirillales	Oceanospirillaceae
Marinomonas_mediterranea	MMB-1	GCF_000192865.1	NC_015276.1	Chromosome	4684316	44.1275	circular	717774	Oceanospirillales	Oceanospirillaceae
Marinomonas_posidonica	IVIA-Po-181	GCF_000214215.1	NC_015559.1	Chromosome	3899940	44.2851	circular	491952	Oceanospirillales	Oceanospirillaceae
Marinomonas_primoryensis	MPKMM3633	GCF_013372285.1	NZ_CP054301.1	Chromosome	4068722	43.3619	circular	178399	Oceanospirillales	Oceanospirillaceae
Marinomonas_sp.	FW-1	GCF_005222245.1	NZ_CP025987.1	Chromosome	3964876	44.0305	circular	2071621	Oceanospirillales	Oceanospirillaceae
Marinomonas_sp.	MWYL1	GCF_000017285.1	NC_009654.1	Chromosome	5100344	42.5941	circular	400668	Oceanospirillales	Oceanospirillaceae
Marinomonas_sp.	SM1966	GCF_014805825.1	NZ_CP061941.1	Chromosome	4341165	41.6237	circular	2773454	Oceanospirillales	Oceanospirillaceae
Metakosakonia_sp.	MRY16-398	GCF_003925915.1	NZ_AP018756.1	Chromosome	5919168	53.0582	circular	2487150	Enterobacterales	Enterobacteriaceae
Methylocaldum_marinum	S8	GCF_003584645.1	NZ_AP017928.1	Chromosome	6088916	58.747	circular	1432792	Methylococcales	Methylococcaceae
Methylococcus_capsulatus	Bath	GCF_000008325.1	NC_002977.6	Chromosome	3304561	63.5846	circular	243233	Methylococcales	Methylococcaceae
Methylococcus_sp.	IM1	GCF_012769535.1	NZ_CP046565.1	Chromosome	3371031	63.2466	circular	2681310	Methylococcales	Methylococcaceae
Methylomicrobium_alcaliphilum	20Z	GCF_000968535.2	NC_016112.1	Chromosome	4668296	48.7459	circular	1091494	Methylococcales	Methylococcaceae
Methylomicrobium_buryatense	5GB1C	GCF_005931095.1	NZ_CP035467.1	Chromosome	4998879	48.7188	circular	95641	Methylococcales	Methylococcaceae
Methylomicrobium_sp.	wino1	GCF_003932755.1	NZ_CP024202.1	Chromosome	5056496	48.6092	circular	2049332	Methylococcales	Methylococcaceae
Methylomonas_denitrificans	FJG1	GCF_000785705.2	NZ_CP014476.1	Chromosome	5172098	51.6628	circular	1538553	Methylococcales	Methylococcaceae
Methylomonas_koyamae	LM6	GCF_002441955.1	NZ_CP023669.1	Chromosome	4894002	56.431	circular	702114	Methylococcales	Methylococcaceae
Methylomonas_methanica	MC09	GCF_000214665.1	NC_015572.1	Chromosome	5051681	51.31	circular	857087	Methylococcales	Methylococcaceae
Methylomonas_sp.	DH-1	GCF_001644685.1	NZ_CP014360.1	Chromosome	4849532	56.4701	circular	1727196	Methylococcales	Methylococcaceae
Methylomonas_sp.	GJ1	GCF_008632455.1	NZ_CP043929.1	Chromosome	4554005	53.6689	circular	2608981	Methylococcales	Methylococcaceae
Methylomonas_sp.	LW13	GCF_000702925.2	NZ_CP033381.1	Chromosome	5233523	51.8165	circular	107637	Methylococcales	Methylococcaceae
Methylophaga_frappieri	JAM7	GCF_000260965.1	NC_017856.1	Chromosome	2697465	47.7974	circular	754477	Thiotrichales	Piscirickettsiaceae
Methylophaga_nitratireducenticrescens	JAM1	GCF_000260985.4	NC_017857.3	Chromosome	3137100	44.7488	circular	754476	Thiotrichales	Piscirickettsiaceae
Methylovulum_psychrotoleran	HV10_M2	GCF_002209385.1	NZ_CP022129.1	Chromosome	4923400	50.8786	circular	1704499	Methylococcales	Methylococcaceae
Microbulbifer_agarilyticus	GP101	GCF_001999945.1	NZ_CP019650.1	Chromosome	4255625	55.4405	circular	260552	Cellvibrionales	Microbulbiferaceae
Microbulbifer_aggregans	CCB-MM1	GCF_001750105.1	NZ_CP014143.1	Chromosome	3864326	58.8511	circular	1769779	Cellvibrionales	Microbulbiferaceae
Microbulbifer_hydrolyticus	IRE-31	GCF_009931115.1	NZ_CP047491.1	Chromosome	4209307	57.6003	circular	48074	Cellvibrionales	Microbulbiferaceae
Microbulbifer_sp.	A4B17	GCF_003076275.1	NZ_CP029064.1	Chromosome	5035829	48.7463	circular	359370	Cellvibrionales	Microbulbiferaceae
Microbulbifer_sp.	ALW1	GCF_009903625.1	NZ_CP047569.1	Chromosome	4682287	56.8578	circular	1516059	Cellvibrionales	Microbulbiferaceae
Microbulbifer_sp.	GL-2	GCF_007183175.1	NZ_AP019807.1	Chromosome	4950731	49.5533	circular	2591606	Cellvibrionales	Microbulbiferaceae
Microbulbifer_sp.	SH-1	GCF_011326135.1	NZ_CP046948.1	Chromosome	4684771	57.99	circular	2681547	Cellvibrionales	Microbulbiferaceae
Microbulbifer_sp.	THAF38	GCF_009363535.1	NZ_CP045369.1	Chromosome	4683451	50.2897	circular	2587856	Cellvibrionales	Microbulbiferaceae
Microbulbifer_sp.	YPW1	GCF_013367775.1	NZ_CP055157.1	Chromosome	4578595	57.6379	circular	2745199	Cellvibrionales	Microbulbiferaceae
Microbulbifer_thermotolerans	DAU221	GCF_001617625.1	NZ_CP014864.1	Chromosome	3938396	56.5686	circular	252514	Cellvibrionales	Microbulbiferaceae
Mixta_calida	5098PV	GCF_014689145.1	NZ_CP061511.1	Chromosome	4266405	56.8565	circular	665913	Enterobacterales	Erwiniaceae
Mixta_gaviniae	DSM_22758	GCF_002953195.1	NZ_CP026377.1	Chromosome	4527605	58.0357	circular	665914	Enterobacterales	Erwiniaceae
Mixta_intestinalis	SRCM103226	GCF_009914055.1	NZ_CP028271.1	Chromosome	4699599	53.5215	circular	1615494	Enterobacterales	Erwiniaceae
Mixta_theicola	SRCM103227	GCF_009914075.1	NZ_CP028273.1	Chromosome	4564909	56.1316	circular	1458355	Enterobacterales	Erwiniaceae
Moraxella_bovis	Epp63_(300)	GCF_003287015.1	NZ_CP030241.1	Chromosome	2839913	43.9965	circular	476	Moraxellales	Moraxellaceae
Moraxella_bovoculi	58086	GCF_000988745.2	NZ_CP011381.2	Chromosome	2138650	45.5569	circular	386891	Moraxellales	Moraxellaceae
Moraxella_catarrhalis	NCTC11020	GCF_900476075.1	NZ_LS483445.1	Chromosome	1907984	41.5865	circular	480	Moraxellales	Moraxellaceae
Moraxella_catarrhalis	BBH18	GCF_000092265.1	NC_014147.1	Chromosome	1863286	41.6716	circular	1236608	Moraxellales	Moraxellaceae
Moraxella_cuniculi	NCTC10297	GCF_900637105.1	NZ_LR134343.1	Chromosome	2202865	44.2266	circular	34061	Moraxellales	Moraxellaceae
Moraxella_osloensis	YV1	GCF_009867135.1	NZ_CP047226.1	Chromosome	2615801	43.5074	circular	34062	Moraxellales	Moraxellaceae
Moraxella_ovis	199/55	GCF_001636015.1	NZ_CP011158.1	Chromosome	2265514	45.3563	circular	29433	Moraxellales	Moraxellaceae
Moraxellaceae_bacterium	HYN0046	GCF_003351745.1	NZ_CP031222.1	Chromosome	3777352	46.0139	circular	2283318	Moraxellales	Moraxellaceae
Morganella_morganii	MGYG-HGUT-02512	GCF_902387845.1	NZ_LR699007.1	Chromosome	3906921	50.9795	linear	582	Enterobacterales	Morganellaceae
Morganella_morganii_subsp._morganii	171229813	GCF_011465095.1	NZ_CP043955.1	Chromosome	3982591	51.0788	circular	180434	Enterobacterales	Morganellaceae
Morganella_morganii_subsp._morganii	KT	GCF_000286435.2	NC_020418.1	Chromosome	3799539	51.1394	circular	1124991	Enterobacterales	Morganellaceae
Moritella_marina	ATCC_15381	GCF_008931805.1	NZ_CP044399.1	Chromosome	4734363	40.7091	circular	1202962	Alteromonadales	Moritellaceae
Moritella_viscosa		GCF_000953735.1	NZ_LN554852.1	Chromosome	5086074	39.4407	circular	80854	Alteromonadales	Moritellaceae
Moritella_yayanosii	DB21MT_5	GCF_900465055.1	NZ_LS483250.1	Chromosome	4433651	41.2039	linear	69539	Alteromonadales	Moritellaceae
Neptunomonas_concharum	JCM17730	GCF_008630635.1	NZ_CP043869.1	Chromosome	3561992	46.3694	circular	1031538	Oceanospirillales	Oceanospirillaceae
Nitrincola_sp.	KXZD1103	GCF_008727795.1	NZ_CP044222.1	Chromosome	4129232	50.028	circular	2614693	Oceanospirillales	Oceanospirillaceae
Nitrosococcus_halophilus	Nc_4	GCF_000024725.1	NC_013960.1	Chromosome	4079427	51.584	circular	472759	Chromatiales	Chromatiaceae
Nitrosococcus_oceani	ATCC_19707	GCF_000012805.1	NC_007484.1	Chromosome	3481691	50.3176	circular	323261	Chromatiales	Chromatiaceae
Nitrosococcus_wardiae	D1FHS	GCF_004421105.1	NZ_CP038033.1	Chromosome	4022640	50.6548	circular	1814290	Chromatiales	Chromatiaceae
Nitrosococcus_watsonii	C-113	GCF_000143085.1	NC_014315.1	Chromosome	3328570	50.1175	circular	105559	Chromatiales	Chromatiaceae
Obesumbacterium_proteus	DSM_2777	GCF_001586165.1	NZ_CP014608.1	Chromosome	5011796	49.0885	circular	82983	Enterobacterales	Hafniaceae
Oblitimonas_alkaliphila	E1148	GCF_001267295.1	NZ_CP012364.1	Chromosome	2377259	47.447	circular	1697053	Pseudomonadales	Pseudomonadaceae
Oceanicoccus_sagamiensis	NBRC_107125	GCF_002117105.1	NZ_CP019343.1	Chromosome	4472079	47.7047	circular	716816	Cellvibrionales	Spongiibacteraceae
Oceanimonas_sp.	GK1	GCF_000243075.1	NC_016745.1	Chromosome	3514537	61.102	circular	511062	Aeromonadales	Aeromonadaceae
Oceanisphaera_avium	AMac2203	GCF_002157875.1	NZ_CP021376.1	Chromosome	2902896	47.053	circular	1903694	Aeromonadales	Aeromonadaceae
Oceanisphaera_profunda	SM1222	GCF_002157895.1	NZ_CP021377.1	Chromosome	3508860	49.7729	circular	1416627	Aeromonadales	Aeromonadaceae
Oleiphilus_messinensis	ME102	GCF_002162375.1	NZ_CP021425.1	Chromosome	6379281	47.7966	circular	141451	Oceanospirillales	Oleiphilaceae
Oleispira_antarctica	RB-8	GCF_000967895.1	NZ_FO203512.1	Chromosome	4406383	42.1594	circular	698738	Oceanospirillales	Oceanospirillaceae
Orbus_sp.	IPMB12	GCF_011745665.1	NZ_CP050253.1	Chromosome	2634037	39.2827	circular	1635327	Orbales	Orbaceae
Otariodibacter_oris	Baika1	GCF_009684715.1	NZ_CP016604.1	Chromosome	2019124	36.3539	circular	1032623	Pasteurellales	Pasteurellaceae
Pantoea_agglomerans	ASB05	GCF_009762725.1	NZ_CP046722.1	Chromosome	4022781	55.4664	circular	549	Enterobacterales	Erwiniaceae
Pantoea_alhagi	LTYR-11Z	GCF_002101395.1	NZ_CP019706.1	Chromosome	4239970	53.5661	circular	1891675	Enterobacterales	Erwiniaceae
Pantoea_ananatis	FDAARGOS_680	GCF_013364135.1	NZ_CP054912.1	Chromosome	4685830	53.1584	circular	553	Enterobacterales	Erwiniaceae
Pantoea_ananatis	AJ13355	GCF_000270125.2	NC_017531.2	Chromosome	4555535	53.7611	circular	932677	Enterobacterales	Erwiniaceae
Pantoea_ananatis	LMG_20103	GCF_000025405.2	NC_013956.2	Chromosome	4703373	53.6908	circular	706191	Enterobacterales	Erwiniaceae
Pantoea_ananatis	LMG_5342	GCF_000283875.1	NC_016816.1	Chromosome	4605545	53.4475	circular	1123863	Enterobacterales	Erwiniaceae
Pantoea_ananatis	PA13	GCF_000233595.1	NC_017554.1	Chromosome	4586378	53.6565	circular	1095774	Enterobacterales	Erwiniaceae
Pantoea_dispersa	BJQ0007	GCF_009362975.1	NZ_CP045216.1	Chromosome	4325134	57.8922	circular	59814	Enterobacterales	Erwiniaceae
Pantoea_eucalypti	LMG_24197	GCF_009646115.1	NZ_CP045720.1	Chromosome	4035995	54.5688	circular	470933	Enterobacterales	Erwiniaceae
Pantoea_rwandensis	ND04	GCF_000759475.1	NZ_CP009454.1	Chromosome	4327607	53.9265	circular	1076550	Enterobacterales	Erwiniaceae
Pantoea_sp.	201603H	GCF_009676845.1	NZ_CP033106.1	Chromosome	4148381	50.1308	circular	2479547	Enterobacterales	Erwiniaceae
Pantoea_sp.	At-9b	GCF_000175935.2	NC_014837.1	Chromosome	4368708	54.8206	circular	592316	Enterobacterales	Erwiniaceae
Pantoea_sp.	CCBC3-3-1	GCF_007981265.1	NZ_CP034363.1	Chromosome	5008525	52.942	circular	2490851	Enterobacterales	Erwiniaceae
Pantoea_sp.	MT58	GCF_014495885.1	NZ_CP061083.1	Chromosome	4018449	54.7252	circular	2768165	Enterobacterales	Erwiniaceae
Pantoea_sp.	PSNIH1	GCF_000784875.1	NZ_CP009880.1	Chromosome	3488376	56.8002	circular	1484158	Enterobacterales	Erwiniaceae
Pantoea_sp.	SO10	GCF_005281435.1	NZ_CP040095.1	Chromosome	4226779	55.1218	circular	2575375	Enterobacterales	Erwiniaceae
Pantoea_stewartii	ZJ-FGZX1	GCF_011044475.1	NZ_CP049115.1	Chromosome	4550072	53.6896	circular	66269	Enterobacterales	Erwiniaceae
Pantoea_stewartii_subsp._stewartii	DC283	GCF_002082215.1	NZ_CP017581.1	Chromosome	4528215	54.1946	circular	660596	Enterobacterales	Erwiniaceae
Pantoea_vagans	LMG_24199	GCF_004792415.1	NZ_CP038853.1	Chromosome	4050173	55.6192	circular	470934	Enterobacterales	Erwiniaceae
Pantoea_vagans	C9-1	GCF_000148935.1	NC_014562.1	Chromosome	4024986	55.5479	circular	712898	Enterobacterales	Erwiniaceae
Paraglaciecola_mesophila	GPM4	GCF_009906955.1	NZ_CP047656.1	Chromosome	4948461	44.0406	circular	197222	Alteromonadales	Alteromonadaceae
Paraglaciecola_psychrophila	170	GCF_000347635.1	NC_020514.1	Chromosome	5413691	40.3652	circular	1129794	Alteromonadales	Alteromonadaceae
Paraglaciecola_sp.	L1A13	GCF_009796745.1	NZ_CP047024.1	Chromosome	4965707	42.6422	circular	2686359	Alteromonadales	Alteromonadaceae
Paraglaciecola_sp.	L3A3	GCF_009796765.1	NZ_CP047023.1	Chromosome	5308776	38.6394	circular	2686358	Alteromonadales	Alteromonadaceae
Paraphotobacterium_marinum	NSCS20N07D	GCF_002216855.1	NZ_CP022355.1	Chromosome	1426504	31.583	circular	1755811	Vibrionales	Vibrionaceae
Parashewanella_spongiae	HJ039	GCF_004358345.1	NZ_CP037952.1	Chromosome	5468749	39.6304	circular	342950	Alteromonadales	Shewanellaceae
Parashewanella_tropica	MEBiC05444	GCF_004358445.1	NZ_CP037951.1	Chromosome	4222191	40.7825	circular	2547970	Alteromonadales	Shewanellaceae
Pasteurella_aerogenes	NCTC13378	GCF_900637275.1	NZ_LR134362.1	Chromosome	2257472	41.011	circular	749	Pasteurellales	Pasteurellaceae
Pasteurella_dagmatis	NCTC11617	GCF_900186835.1	NZ_LT906448.1	Chromosome	2287213	37.531	circular	754	Pasteurellales	Pasteurellaceae
Pasteurella_multocida	NCTC10323	GCF_900638665.1	NZ_LR134532.1	Chromosome	2330363	40.4822	circular	747	Pasteurellales	Pasteurellaceae
Pasteurella_multocida	36950	GCF_000234745.1	NC_016808.1	Chromosome	2349518	40.4373	circular	1075089	Pasteurellales	Pasteurellaceae
Pasteurella_multocida	OH1905	GCF_000973565.1	NZ_CP004392.1	Chromosome	2271688	40.4466	circular	1304890	Pasteurellales	Pasteurellaceae
Pasteurella_multocida_subsp._gallicida	NCTC10204	GCF_900636625.1	NZ_LR134298.1	Chromosome	2325350	40.3472	circular	123812	Pasteurellales	Pasteurellaceae
Pasteurella_multocida_subsp._multocida	HN01	GCF_006232125.1	NZ_CP037861.1	Chromosome	2349898	40.2354	circular	44283	Pasteurellales	Pasteurellaceae
Pasteurella_multocida_subsp._multocida	HB01	GCF_001663095.1	NZ_CP006976.1	Chromosome	2416068	40.3125	circular	1339255	Pasteurellales	Pasteurellaceae
Pasteurella_multocida_subsp._multocida	OH4807	GCF_000973525.1	NZ_CP004391.1	Chromosome	2079121	39.6652	circular	1304873	Pasteurellales	Pasteurellaceae
Pasteurella_multocida_subsp._multocida	PMTB2.1	GCF_001578435.2	NZ_CP007205.2	Chromosome	2315138	40.319	circular	1455592	Pasteurellales	Pasteurellaceae
Pasteurella_multocida_subsp._multocida	3480	GCF_000259545.1	NC_017764.1	Chromosome	2378127	40.2875	circular	584721	Pasteurellales	Pasteurellaceae
Pasteurella_multocida_subsp._multocida	HB03	GCF_000512395.1	NZ_CP003328.1	Chromosome	2307684	40.3603	circular	1147130	Pasteurellales	Pasteurellaceae
Pasteurella_multocida_subsp._multocida	HN06	GCF_000255915.1	NC_017027.1	Chromosome	2402218	40.2215	circular	1132496	Pasteurellales	Pasteurellaceae
Pasteurella_multocida_subsp._multocida	HN07	GCF_001956795.1	NZ_CP007040.1	Chromosome	2325026	40.3372	circular	1436299	Pasteurellales	Pasteurellaceae
Pasteurella_multocida_subsp._multocida	Pm70	GCF_000006825.1	NC_002663.1	Chromosome	2257487	40.4049	circular	272843	Pasteurellales	Pasteurellaceae
Pasteurella_multocida_subsp._septica	NCTC11619	GCF_900638315.1	NZ_LR134514.1	Chromosome	2317054	40.4516	circular	115545	Pasteurellales	Pasteurellaceae
Pasteurella_skyensis	95A1	GCF_013377295.1	NZ_CP016180.1	Chromosome	2245511	34.9167	circular	97481	Pasteurellales	Pasteurellaceae
Pasteurellaceae_bacterium	Orientalotternb1	GCF_011455275.1	NZ_CP015028.1	Chromosome	2342496	42.9143	circular	1524976	Pasteurellales	Pasteurellaceae
Pasteurellaceae_bacterium	RH1A	GCF_012221805.1	NZ_CP015195.1	Chromosome	2314446	47.9169	circular	1823760	Pasteurellales	Pasteurellaceae
Pectobacterium_atrosepticum	36A	GCF_002804265.1	NZ_CP024956.1	Chromosome	4965575	51.0814	circular	29471	Enterobacterales	Pectobacteriaceae
Pectobacterium_atrosepticum	SCRI1043	GCF_000011605.1	NC_004547.2	Chromosome	5064019	50.9673	circular	218491	Enterobacterales	Pectobacteriaceae
Pectobacterium_brasiliense	1692	GCF_009873295.1	NZ_CP047495.1	Chromosome	4851982	52.1507	circular	180957	Enterobacterales	Pectobacteriaceae
Pectobacterium_carotovorum	WPP14	GCF_013488025.1	NZ_CP051652.1	Chromosome	4892225	52.0681	circular	554	Enterobacterales	Pectobacteriaceae
Pectobacterium_carotovorum_subsp._carotovorum	JR1.1	GCF_009931215.1	NZ_CP034237.1	Chromosome	4872902	51.9902	circular	555	Enterobacterales	Pectobacteriaceae
Pectobacterium_carotovorum_subsp._carotovorum	PC1	GCF_000023605.1	NC_012917.1	Chromosome	4862913	51.9318	circular	561230	Enterobacterales	Pectobacteriaceae
Pectobacterium_carotovorum_subsp._carotovorum	PCC21	GCF_000294535.1	NC_018525.1	Chromosome	4842771	52.1838	circular	1218933	Enterobacterales	Pectobacteriaceae
Pectobacterium_odoriferum	JK2.1	GCF_009931295.1	NZ_CP034938.1	Chromosome	4997932	51.5749	circular	78398	Enterobacterales	Pectobacteriaceae
Pectobacterium_parmentieri	HC	GCF_009931535.1	NZ_CP046376.1	Chromosome	5208618	50.4498	circular	1905730	Enterobacterales	Pectobacteriaceae
Pectobacterium_parmentieri	WPP163	GCF_000024645.1	NC_013421.1	Chromosome	5063892	50.4774	circular	561231	Enterobacterales	Pectobacteriaceae
Pectobacterium_polaris	PZ1	GCF_009931575.1	NZ_CP046377.1	Chromosome	4994870	51.0325	circular	2042057	Enterobacterales	Pectobacteriaceae
Pectobacterium_punjabense	SS95	GCF_012427845.1	NZ_CP038498.1	Chromosome	4793778	50.6662	circular	2108399	Enterobacterales	Pectobacteriaceae
Pectobacterium_versatile	14A	GCF_003932035.1	NZ_CP034276.1	Chromosome	4997114	51.7688	circular	2488639	Enterobacterales	Pectobacteriaceae
Pectobacterium_wasabiae	CFBP_3304	GCF_001742185.1	NZ_CP015750.1	Chromosome	5043228	50.5533	circular	1175631	Enterobacterales	Pectobacteriaceae
Permianibacter_aggregans	HW001	GCF_009756665.1	NZ_CP037953.1	Chromosome	4266648	54.4219	circular	1510150	Pseudomonadales	Pseudomonadaceae
Photobacterium_damselae	9046-81	GCF_009763125.1	NZ_CP046752.1	Chromosome	3222124	41.61	circular	38293	Vibrionales	Vibrionaceae
Photobacterium_damselae_subsp._damselae	KC-Na-NB1	GCF_004135105.1	NZ_CP035457.1	Chromosome	3125062	41.6419	circular	85581	Vibrionales	Vibrionaceae
Photobacterium_damselae_subsp._piscicida	AS-16-0555-7	GCF_014775695.1	NZ_CP061861.1	Chromosome	3230122	41.4137	circular	38294	Vibrionales	Vibrionaceae
Photobacterium_gaetbulicola	Gung47	GCF_000940995.1	NZ_CP005974.1	Chromosome	3856884	50.7245	circular	658445	Vibrionales	Vibrionaceae
Photobacterium_profundum	SS9	GCF_000196255.1	NC_006370.1	Chromosome	4085304	41.9689	circular	298386	Vibrionales	Vibrionaceae
Photorhabdus_asymbiotica	ATCC43949	GCF_000196475.1	NC_012962.1	Chromosome	5064808	42.1526	circular	291112	Enterobacterales	Morganellaceae
Photorhabdus_laumondii_subsp._laumondii	TT01	GCF_003343245.1	NZ_CP024901.1	Chromosome	5687677	42.8268	circular	141679	Enterobacterales	Morganellaceae
Photorhabdus_laumondii_subsp._laumondii	TTO1	GCF_000196155.1	NC_005126.1	Chromosome	5688987	42.8254	circular	243265	Enterobacterales	Morganellaceae
Photorhabdus_thracensis	DSM_15199	GCF_001010285.1	NZ_CP011104.1	Chromosome	5147098	44.109	circular	230089	Enterobacterales	Morganellaceae
Phytobacter_diazotrophicus	UAEU22	GCF_012923785.1	NZ_CP051548.1	Chromosome	5422265	53.2602	circular	395631	Enterobacterales	Enterobacteriaceae
Phytobacter_sp.	SCO41	GCF_003073275.1	NZ_CP027225.1	Chromosome	5599325	53.0618	circular	1756993	Enterobacterales	Enterobacteriaceae
Phytobacter_ursingii	CAV1151	GCF_001022135.1	NZ_CP011602.1	Chromosome	5529134	52.747	circular	1972431	Enterobacterales	Enterobacteriaceae
Piscirickettsia_salmonis	Ps12201A	GCF_014622645.1	NZ_CP061189.1	Chromosome	3177257	39.7193	circular	1238	Thiotrichales	Piscirickettsiaceae
Piscirickettsia_salmonis	LF-89_=_ATCC_VR-1361	GCF_000300295.4	NZ_CP011849.2	Chromosome	3184851	39.7272	circular	1227812	Thiotrichales	Piscirickettsiaceae
Pistricoccus_aurantiacus	CBA4606	GCF_007954585.1	NZ_CP042382.1	Chromosome	3781193	60.059	circular	1883414	Oceanospirillales	Halomonadaceae
Plautia_stali_symbiont		GCF_000180175.2	NC_022546.1	Chromosome	4035456	56.9569	circular	891974	Enterobacterales	Enterobacteriaceae
Plesiomonas_shigelloides	NCTC10360	GCF_900087055.1	NZ_LT575468.1	Chromosome	3405979	52.0311	circular	703	Enterobacterales	Enterobacteriaceae
Pluralibacter_gergoviae	MGYG-HGUT-02520	GCF_902387975.1	NZ_LR699009.1	Chromosome	5408082	58.9684	linear	61647	Enterobacterales	Enterobacteriaceae
Pragia_fontium	NCTC12284	GCF_900638655.1	NZ_LR134531.1	Chromosome	4038704	45.2511	circular	82985	Enterobacterales	Budviciaceae
Pragia_sp.	Pragia_sp.	GCF_004295645.1	NZ_CP034752.1	Chromosome	4631943	45.6799	circular	2498113	Enterobacterales	Budviciaceae
Proteus_cibarius	HNCF44W	GCF_013171305.1	NZ_CP053042.1	Chromosome	3929176	37.9976	circular	626774	Enterobacterales	Morganellaceae
Proteus_columbae	T60	GCF_009914335.1	NZ_CP043925.1	Chromosome	4114477	38.4202	circular	1987580	Enterobacterales	Morganellaceae
Proteus_hauseri	15H5D-4a	GCF_004116975.1	NZ_CP026364.1	Chromosome	3930735	37.5031	circular	183417	Enterobacterales	Morganellaceae
Proteus_mirabilis	NCTC4199	GCF_900635965.1	NZ_LR134205.1	Chromosome	3875274	38.766	circular	584	Enterobacterales	Morganellaceae
Proteus_mirabilis	BB2000	GCF_000444425.1	NC_022000.1	Chromosome	3846754	38.5861	circular	1266738	Enterobacterales	Morganellaceae
Proteus_mirabilis	HI4320	GCF_000069965.1	NC_010554.1	Chromosome	4063606	38.8997	circular	529507	Enterobacterales	Morganellaceae
Proteus_sp.	ZN5	GCF_011046025.1	NZ_CP047639.1	Chromosome	4293243	38.1749	circular	2697019	Enterobacterales	Morganellaceae
Proteus_vulgaris	NCTC13145	GCF_901472505.1	NZ_LR590468.1	Chromosome	3924770	37.9718	linear	585	Enterobacterales	Morganellaceae
Providencia_alcalifaciens	NCTC10286	GCF_900478095.1	NZ_LS483467.1	Chromosome	4042926	41.9691	circular	126385	Enterobacterales	Morganellaceae
Providencia_heimbachae	NCTC12003	GCF_900475855.1	NZ_LS483422.1	Chromosome	4286000	40.3742	circular	333962	Enterobacterales	Morganellaceae
Providencia_rettgeri	YPR25	GCF_014394705.1	NZ_CP060726.1	Chromosome	4605722	40.2191	circular	587	Enterobacterales	Morganellaceae
Providencia_rustigianii	NCTC8113	GCF_900637755.1	NZ_LR134396.1	Chromosome	3864394	41.365	circular	158850	Enterobacterales	Morganellaceae
Providencia_sp.	1701011	GCF_011045615.1	NZ_CP042859.1	Chromosome	4596310	40.6109	circular	2603244	Enterobacterales	Morganellaceae
Providencia_sp.	1701091	GCF_011045635.1	NZ_CP042860.1	Chromosome	4623927	40.6931	circular	2603245	Enterobacterales	Morganellaceae
Providencia_sp.	1709051003	GCF_011045655.1	NZ_CP042861.1	Chromosome	4649235	40.2974	circular	2603246	Enterobacterales	Morganellaceae
Providencia_sp.	WCHPHu000369	GCF_002843235.3	NZ_CP031123.2	Chromosome	4573616	40.8604	circular	2027290	Enterobacterales	Morganellaceae
Providencia_stuartii	MF1	GCF_010669105.1	NZ_CP048621.1	Chromosome	4525926	41.4245	circular	588	Enterobacterales	Morganellaceae
Providencia_stuartii	MRSN_2154	GCF_000259175.1	NC_017731.1	Chromosome	4402109	41.2655	circular	1157951	Enterobacterales	Morganellaceae
Providencia_vermicola	P8538	GCF_010748935.1	NZ_CP048796.1	Chromosome	4280811	40.802	circular	333965	Enterobacterales	Morganellaceae
Pseudoalteromonas_agarivorans	Hao_2018	GCF_003668795.1	NZ_CP033065.1	Chromosome	3611742	41.0394	circular	176102	Alteromonadales	Pseudoalteromonadaceae
Pseudoalteromonas_agarivorans	DSM_14585	GCF_002310855.1	NZ_CP011011.1	Chromosome	3701940	40.9503	circular	1312369	Alteromonadales	Pseudoalteromonadaceae
Pseudoalteromonas_aliena	EH1	GCF_001999225.1	NZ_CP019628.1	Chromosome	4594697	39.0559	circular	247523	Alteromonadales	Pseudoalteromonadaceae
Pseudoalteromonas_arctica	A_37-1-2	GCF_000238395.3	NZ_CP011025.1	Chromosome	3840834	39.2635	circular	1117313	Alteromonadales	Pseudoalteromonadaceae
Pseudoalteromonas_atlantica	ECSMB14104	GCF_002374815.1	NZ_CP023464.1	Chromosome	3669595	41.0222	circular	288	Alteromonadales	Pseudoalteromonadaceae
Pseudoalteromonas_atlantica	T6c	GCF_000014225.1	NC_008228.1	Chromosome	5187005	44.6161	circular	342610	Alteromonadales	Pseudoalteromonadaceae
Pseudoalteromonas_carrageenovora	KCTC_22325	GCF_004328865.1	NZ_CP027523.1	Chromosome	3633318	39.5669	circular	227	Alteromonadales	Pseudoalteromonadaceae
Pseudoalteromonas_donghaensis	HJ51	GCF_003515105.1	NZ_CP032090.1	Chromosome	3646857	41.7621	circular	621376	Alteromonadales	Pseudoalteromonadaceae
Pseudoalteromonas_espejiana	DSM_9414	GCF_002221525.1	NZ_CP011028.1	Chromosome	3720756	40.3964	circular	1314869	Alteromonadales	Pseudoalteromonadaceae
Pseudoalteromonas_issachenkonii	KMM_3549	GCF_002310795.1	NZ_CP011030.1	Chromosome	3403660	40.4104	circular	152297	Alteromonadales	Pseudoalteromonadaceae
Pseudoalteromonas_luteoviolacea	S40542	GCF_001750405.1	NZ_CP015413.1	Chromosome	4900219	41.8531	linear	43657	Alteromonadales	Pseudoalteromonadaceae
Pseudoalteromonas_marina	ECSMB14103	GCF_002407085.1	NZ_CP023558.1	Chromosome	3441076	39.8956	circular	267375	Alteromonadales	Pseudoalteromonadaceae
Pseudoalteromonas_nigrifaciens	KMM_661	GCF_002221505.1	NZ_CP011036.1	Chromosome	3521200	40.293	circular	28109	Alteromonadales	Pseudoalteromonadaceae
Pseudoalteromonas_phenolica	KCTC_12086	GCF_001444405.1	NZ_CP013187.1	Chromosome	3845520	40.7859	circular	161398	Alteromonadales	Pseudoalteromonadaceae
Pseudoalteromonas_piratica	OCN003	GCF_000788395.1	NZ_CP009888.1	Chromosome	3197498	40.1785	circular	1348114	Alteromonadales	Pseudoalteromonadaceae
Pseudoalteromonas_piscicida	DE2-A	GCF_003429325.1	NZ_CP031761.1	Chromosome	4128178	43.6015	circular	43662	Alteromonadales	Pseudoalteromonadaceae
Pseudoalteromonas_rubra	SCSIO_6842	GCF_001482385.1	NZ_CP013611.1	Chromosome	4532889	47.8421	circular	43658	Alteromonadales	Pseudoalteromonadaceae
Pseudoalteromonas_ruthenica	LMG_19699	GCF_008808095.1	NZ_CP023396.1	Chromosome	3269379	47.5423	circular	151081	Alteromonadales	Pseudoalteromonadaceae
Pseudoalteromonas_shioyasakiensis	D1497	GCF_013391845.1	NZ_CP058414.1	Chromosome	3631285	40.9443	circular	1190813	Alteromonadales	Pseudoalteromonadaceae
Pseudoalteromonas_sp.	13-15	GCF_001468205.2	NZ_CP019162.1	Chromosome	3359589	39.8158	circular	1761891	Alteromonadales	Pseudoalteromonadaceae
Pseudoalteromonas_sp.	16-SW-7	GCF_005877035.1	NZ_CP040558.1	Chromosome	3735685	39.3783	circular	2583375	Alteromonadales	Pseudoalteromonadaceae
Pseudoalteromonas_sp.	1_2015MBL_MicDiv	GCF_002407505.1	NZ_CP012737.1	Chromosome	3952635	39.0262	circular	1720343	Alteromonadales	Pseudoalteromonadaceae
Pseudoalteromonas_sp.	A25	GCF_009176705.1	NZ_AP021846.1	Chromosome	3887303	42.2701	circular	116092	Alteromonadales	Pseudoalteromonadaceae
Pseudoalteromonas_sp.	Bsw20308	GCF_000310105.2	NZ_CP013138.1	Chromosome	3924123	39.1	circular	283699	Alteromonadales	Pseudoalteromonadaceae
Pseudoalteromonas_sp.	DL-6	GCF_004328665.1	NZ_CP019770.1	Chromosome	3240395	40.5375	circular	1390185	Alteromonadales	Pseudoalteromonadaceae
Pseudoalteromonas_sp.	JSTW	GCF_013423925.1	NZ_CP058972.1	Chromosome	3643108	41.7318	circular	2752475	Alteromonadales	Pseudoalteromonadaceae
Pseudoalteromonas_sp.	MT33b	GCF_014117385.1	NZ_CP059831.1	Chromosome	3583003	41.7889	circular	2759705	Alteromonadales	Pseudoalteromonadaceae
Pseudoalteromonas_sp.	NC201	GCF_002850255.1	NZ_CP022522.1	Chromosome	4134317	43.4918	circular	1514074	Alteromonadales	Pseudoalteromonadaceae
Pseudoalteromonas_sp.	R3	GCF_004014715.1	NZ_CP034835.1	Chromosome	4496250	47.8015	circular	1709477	Alteromonadales	Pseudoalteromonadaceae
Pseudoalteromonas_sp.	Scap06	GCF_013394165.1	NZ_CP041330.1	Chromosome	3381174	40.1171	circular	2589991	Alteromonadales	Pseudoalteromonadaceae
Pseudoalteromonas_sp.	Scap25	GCF_013394125.1	NZ_CP041327.1	Chromosome	3380429	40.118	circular	2589992	Alteromonadales	Pseudoalteromonadaceae
Pseudoalteromonas_sp.	SM9913	GCF_000184065.1	NC_014803.1	Chromosome	3332787	40.3771	circular	234831	Alteromonadales	Pseudoalteromonadaceae
Pseudoalteromonas_sp.	THAF3	GCF_009363775.1	NZ_CP045418.1	Chromosome	3231996	47.6256	circular	2587843	Alteromonadales	Pseudoalteromonadaceae
Pseudoalteromonas_sp.	Xi13	GCF_003952205.1	NZ_CP034439.1	Chromosome	3673465	41.2095	circular	2490635	Alteromonadales	Pseudoalteromonadaceae
Pseudoalteromonas_spongiae	SAO4-4	GCF_002814155.1	NZ_CP023398.1	Chromosome	3282406	40.9796	circular	298657	Alteromonadales	Pseudoalteromonadaceae
Pseudoalteromonas_spongiae	UST010723-006	GCF_000238255.3	NZ_CP011039.1	Chromosome	3154175	41.0265	circular	1117319	Alteromonadales	Pseudoalteromonadaceae
Pseudoalteromonas_tetraodonis	GFC	GCF_002310835.1	NZ_CP011041.1	Chromosome	3399143	40.4436	circular	43659	Alteromonadales	Pseudoalteromonadaceae
Pseudoalteromonas_translucida	TAC125	GCF_000026085.1	NC_007481.1	Chromosome	3214944	40.2348	circular	166935	Alteromonadales	Pseudoalteromonadaceae
Pseudoalteromonas_translucida	KMM_520	GCF_001465295.1	NZ_CP011034.1	Chromosome	3390388	40.2053	circular	1315283	Alteromonadales	Pseudoalteromonadaceae
Pseudoalteromonas_tunicata	D2	GCF_003568825.1	NZ_CP031961.1	Chromosome	3985138	39.9605	circular	314281	Alteromonadales	Pseudoalteromonadaceae
Pseudohongiella_spirulinae	KCTC_32221	GCF_001444425.1	NZ_CP013189.1	Chromosome	3345119	54.0046	circular	1249552	Gammaproteobacteria	incertae sedis
Pseudolysobacter_antarcticus	AQ6-296	GCF_004168365.1	NZ_CP035704.1	Chromosome	4711779	58.6605	circular	2511995	Xanthomonadales	Xanthomonadaceae
Pseudomonadaceae_bacterium	Pseudomonadaceae_bacterium	GCF_004010935.1	NZ_CP026511.1	Chromosome	4838607	60.217	circular	2079806	Pseudomonadales	Pseudomonadaceae
Pseudomonas_aeruginosa	C7-25_isolate_C7-25	GCF_902703215.1	NZ_LR739071.1	Chromosome	6479881	66.3162	linear	287	Pseudomonadales	Pseudomonadaceae
Pseudomonas_aeruginosa	B136-33	GCF_000359505.1	NC_020912.1	Chromosome	6421010	66.4234	circular	1280938	Pseudomonadales	Pseudomonadaceae
Pseudomonas_aeruginosa	C-NN2	GCF_900185255.1	NZ_LT883143.1	Chromosome	6902967	66.117	circular	910265	Pseudomonadales	Pseudomonadaceae
Pseudomonas_aeruginosa	DHS01	GCF_000496455.2	NZ_CP013993.1	Chromosome	7055752	65.7637	circular	1411700	Pseudomonadales	Pseudomonadaceae
Pseudomonas_aeruginosa	DK1	GCF_900069025.1	NZ_LN870292.1	Chromosome	6212531	66.5678	circular	1356855	Pseudomonadales	Pseudomonadaceae
Pseudomonas_aeruginosa	DK2	GCF_000271365.1	NC_018080.1	Chromosome	6402658	66.2702	circular	1093787	Pseudomonadales	Pseudomonadaceae
Pseudomonas_aeruginosa	DSM_50071_=_NBRC_12689	GCF_001045685.1	NZ_CP012001.1	Chromosome	6317050	66.5236	circular	1123015	Pseudomonadales	Pseudomonadaceae
Pseudomonas_aeruginosa	LES431	GCF_000508765.1	NC_023066.1	Chromosome	6550070	66.3407	circular	1408272	Pseudomonadales	Pseudomonadaceae
Pseudomonas_aeruginosa	LESB58	GCF_000026645.1	NC_011770.1	Chromosome	6601757	66.2974	circular	557722	Pseudomonadales	Pseudomonadaceae
Pseudomonas_aeruginosa	M18	GCF_000226155.1	NC_017548.1	Chromosome	6327754	66.5043	circular	941193	Pseudomonadales	Pseudomonadaceae
Pseudomonas_aeruginosa	MTB-1	GCF_000504045.1	NC_023019.1	Chromosome	6580038	66.2412	circular	1415629	Pseudomonadales	Pseudomonadaceae
Pseudomonas_aeruginosa	NCGM2.S1	GCF_000284555.1	NC_017549.1	Chromosome	6764661	66.1438	circular	1089456	Pseudomonadales	Pseudomonadaceae
Pseudomonas_aeruginosa	PA1	GCF_000496605.2	NC_022808.2	Chromosome	6498072	66.3535	circular	1279007	Pseudomonadales	Pseudomonadaceae
Pseudomonas_aeruginosa	PA1R	GCF_000496645.1	NC_022806.1	Chromosome	6309305	66.2888	circular	1279008	Pseudomonadales	Pseudomonadaceae
Pseudomonas_aeruginosa	PA7	GCF_000017205.1	NC_009656.1	Chromosome	6588339	66.4494	circular	381754	Pseudomonadales	Pseudomonadaceae
Pseudomonas_aeruginosa	PAK	GCF_902172305.1	NZ_LR657304.1	Chromosome	6395872	66.4436	linear	1009714	Pseudomonadales	Pseudomonadaceae
Pseudomonas_aeruginosa	PAO1	GCF_013001005.1	NZ_CP053028.1	Chromosome	6217899	66.5357	circular	208964	Pseudomonadales	Pseudomonadaceae
Pseudomonas_aeruginosa	RP73	GCF_000414035.1	NC_021577.1	Chromosome	6342034	66.4611	circular	1340851	Pseudomonadales	Pseudomonadaceae
Pseudomonas_aeruginosa	SCV20265	GCF_000510305.1	NC_023149.1	Chromosome	6725183	66.2533	circular	1427342	Pseudomonadales	Pseudomonadaceae
Pseudomonas_aeruginosa	SJTD-1	GCF_000271985.2	NZ_CP015877.1	Chromosome	6243825	66.5034	circular	1193501	Pseudomonadales	Pseudomonadaceae
Pseudomonas_aeruginosa	UCBPP-PA14	GCF_000014625.1	NC_008463.1	Chromosome	6537648	66.2922	circular	208963	Pseudomonadales	Pseudomonadaceae
Pseudomonas_aeruginosa	VRFPA04	GCF_000473745.2	NZ_CP008739.1	Chromosome	6818030	66.484	circular	1400868	Pseudomonadales	Pseudomonadaceae
Pseudomonas_aeruginosa	YL84	GCF_000524595.1	NZ_CP007147.1	Chromosome	6433441	66.4286	circular	1448140	Pseudomonadales	Pseudomonadaceae
Pseudomonas_alcaligenes	NEB_585	GCF_001597285.1	NZ_CP014784.1	Chromosome	4406305	65.4993	circular	43263	Pseudomonadales	Pseudomonadaceae
Pseudomonas_alcaliphila	JAB1	GCF_001941865.1	NZ_CP016162.1	Chromosome	5340293	62.5382	circular	741155	Pseudomonadales	Pseudomonadaceae
Pseudomonas_alkylphenolica	Neo	GCF_009755645.1	NZ_CP046621.1	Chromosome	5612010	61.179	circular	237609	Pseudomonadales	Pseudomonadaceae
Pseudomonas_amygdali_pv._lachrymans	NM002	GCF_002068135.1	NZ_CP020351.1	Chromosome	6009235	58.1435	circular	53707	Pseudomonadales	Pseudomonadaceae
Pseudomonas_amygdali_pv._lachrymans	M301315	GCF_000146005.2	NZ_CP031225.1	Chromosome	6075120	58.2491	circular	629260	Pseudomonadales	Pseudomonadaceae
Pseudomonas_amygdali_pv._morsprunorum	R15244	GCF_002905685.2	NZ_CP026558.1	Chromosome	6109228	58.1557	circular	129138	Pseudomonadales	Pseudomonadaceae
Pseudomonas_amygdali_pv._tabaci	ATCC_11528	GCF_000145945.2	NZ_CP042804.1	Chromosome	6133558	58.0481	circular	573066	Pseudomonadales	Pseudomonadaceae
Pseudomonas_antarctica	PAMC_27494	GCF_001647715.1	NZ_CP015600.1	Chromosome	6441449	59.8465	circular	219572	Pseudomonadales	Pseudomonadaceae
Pseudomonas_asiatica	C3	GCF_014792105.1	NZ_CP061848.1	Chromosome	5581518	62.7333	circular	2219225	Pseudomonadales	Pseudomonadaceae
Pseudomonas_asturiensis	CC1524	GCF_000452745.2	NZ_CP047265.1	Chromosome	5803532	59.067	circular	1190415	Pseudomonadales	Pseudomonadaceae
Pseudomonas_avellanae	R2leaf	GCF_002905795.2	NZ_CP026562.1	Chromosome	6242845	58.588	circular	46257	Pseudomonadales	Pseudomonadaceae
Pseudomonas_azotoformans	P45A	GCF_006547025.1	NZ_CP041236.1	Chromosome	6884339	61.08	circular	47878	Pseudomonadales	Pseudomonadaceae
Pseudomonas_balearica	EC28	GCF_011106855.1	NZ_CP045858.1	Chromosome	4642566	64.4324	circular	74829	Pseudomonadales	Pseudomonadaceae
Pseudomonas_balearica	DSM_6083	GCF_000818015.1	NZ_CP007511.1	Chromosome	4383480	64.6554	circular	1123016	Pseudomonadales	Pseudomonadaceae
Pseudomonas_brassicacearum	S-1	GCF_009601685.1	NZ_CP045701.1	Chromosome	6575053	60.7786	circular	930166	Pseudomonadales	Pseudomonadaceae
Pseudomonas_brassicacearum_subsp._brassicacearum	NFM421	GCF_000194805.1	NC_015379.1	Chromosome	6843248	60.7893	circular	994484	Pseudomonadales	Pseudomonadaceae
Pseudomonas_cerasi	PL963	GCF_900235895.1	NZ_LT963395.1	Chromosome	5889419	59.0226	circular	1583341	Pseudomonadales	Pseudomonadaceae
Pseudomonas_chlororaphis	NCTC7357	GCF_900636995.1	NZ_LR134334.1	Chromosome	7209930	62.453	circular	587753	Pseudomonadales	Pseudomonadaceae
Pseudomonas_chlororaphis_subsp._aurantiaca	YS05	GCF_013466605.1	NZ_CP059162.1	Chromosome	6953033	62.4895	circular	86192	Pseudomonadales	Pseudomonadaceae
Pseudomonas_chlororaphis_subsp._aureofaciens	ChPhzTR38	GCF_003852005.1	NZ_CP027752.1	Chromosome	6947716	62.8108	circular	587851	Pseudomonadales	Pseudomonadaceae
Pseudomonas_chlororaphis_subsp._chlororaphis	DSM 50083	GCF_003945765.1	NZ_CP027712.1	Chromosome	6808187	62.9848	circular	333	Pseudomonadales	Pseudomonadaceae
Pseudomonas_chlororaphis_subsp._piscium	ToZa7	GCF_003850585.1	NZ_CP027739.1	Chromosome	7015602	62.6401	circular	1513890	Pseudomonadales	Pseudomonadaceae
Pseudomonas_cichorii	JBC1	GCF_000517305.1	NZ_CP007039.1	Chromosome	5986012	58.1034	circular	1441629	Pseudomonadales	Pseudomonadaceae
Pseudomonas_citronellolis	SJTE-3	GCF_001654435.1	NZ_CP015878.1	Chromosome	7309421	67.037	circular	53408	Pseudomonadales	Pseudomonadaceae
Pseudomonas_coronafaciens	X-1	GCF_011765175.1	NZ_CP050260.1	Chromosome	5661408	57.7855	circular	53409	Pseudomonadales	Pseudomonadaceae
Pseudomonas_coronafaciens_pv._coronafaciens	B19001	GCF_009734285.1	NZ_CP046441.1	Chromosome	5835409	57.6779	circular	235275	Pseudomonadales	Pseudomonadaceae
Pseudomonas_coronafaciens_pv._oryzae_	1_6	GCF_000156995.2	NZ_CP046035.1	Chromosome	5662937	57.8902	circular	563797	Pseudomonadales	Pseudomonadaceae
Pseudomonas_corrugata	RM1-1-4	GCF_001708425.1	NZ_CP014262.1	Chromosome	6124363	60.6573	circular	47879	Pseudomonadales	Pseudomonadaceae
Pseudomonas_cremoricolorata	ND07	GCF_000759535.1	NZ_CP009455.1	Chromosome	4780403	63.2427	circular	157783	Pseudomonadales	Pseudomonadaceae
Pseudomonas_denitrificans	BG1	GCF_008807415.1	NZ_CP043626.1	Chromosome	6880508	65.3249	circular	43306	Pseudomonadales	Pseudomonadaceae
Pseudomonas_entomophila	1257	GCF_003940825.1	NZ_CP034338.1	Chromosome	6049604	63.7638	circular	2894079	Pseudomonadales	Pseudomonadaceae
Pseudomonas_entomophila	L48	GCF_000026105.1	NC_008027.1	Chromosome	5888780	64.1597	circular	384676	Pseudomonadales	Pseudomonadaceae
Pseudomonas_fluorescens	NCTC9428	GCF_900636825.1	NZ_LR134318.1	Chromosome	6033966	58.9641	circular	294	Pseudomonadales	Pseudomonadaceae
Pseudomonas_fluorescens	A506	GCF_000262325.2	NC_017911.1	Chromosome	5962570	60.0318	circular	1037911	Pseudomonadales	Pseudomonadaceae
Pseudomonas_fluorescens	F113	GCF_000237065.1	NC_016830.1	Chromosome	6845832	60.784	circular	1114970	Pseudomonadales	Pseudomonadaceae
Pseudomonas_fluorescens	NCIMB_11764	GCF_000293885.2	NZ_CP010945.1	Chromosome	6998154	59.0072	circular	1221522	Pseudomonadales	Pseudomonadaceae
Pseudomonas_fluorescens	Pf0-1	GCF_000012445.1	NC_007492.2	Chromosome	6438405	60.521	circular	205922	Pseudomonadales	Pseudomonadaceae
Pseudomonas_fluorescens	SBW25	GCF_000009225.2	NC_012660.1	Chromosome	6722539	60.5046	circular	216595	Pseudomonadales	Pseudomonadaceae
Pseudomonas_fragi	NMC25	GCF_002128325.1	NZ_CP021132.1	Chromosome	5001447	59.3357	circular	296	Pseudomonadales	Pseudomonadaceae
Pseudomonas_frederiksbergensis	KNU-15	GCF_002355315.1	NZ_CP023466.1	Chromosome	6595804	59.3506	circular	104087	Pseudomonadales	Pseudomonadaceae
Pseudomonas_fulva	FDAARGOS_167	GCF_002951475.1	NZ_CP014025.1	Chromosome	4865091	61.5912	circular	47880	Pseudomonadales	Pseudomonadaceae
Pseudomonas_fulva	12-X	GCF_000213805.1	NC_015556.1	Chromosome	4920769	63.5117	circular	743720	Pseudomonadales	Pseudomonadaceae
Pseudomonas_furukawaii	KF707	GCF_002355475.1	NZ_AP014862.1	Chromosome	6183134	65.5404	circular	1149133	Pseudomonadales	Pseudomonadaceae
Pseudomonas_glycinae	MS586	GCF_001594225.2	NZ_CP014205.2	Chromosome	6396728	60.4786	circular	1785145	Pseudomonadales	Pseudomonadaceae
Pseudomonas_graminis	PgKB30	GCF_013201545.1	NZ_CP053746.1	Chromosome	5521192	60.6891	circular	158627	Pseudomonadales	Pseudomonadaceae
Pseudomonas_knackmussii	N1-2	GCF_009911755.1	NZ_CP047698.1	Chromosome	6095635	65.6464	circular	65741	Pseudomonadales	Pseudomonadaceae
Pseudomonas_knackmussii	B13	GCF_000689415.1	NZ_HG322950.1	Chromosome	6162905	65.6108	circular	1301098	Pseudomonadales	Pseudomonadaceae
Pseudomonas_koreensis	CRS05-R5	GCF_001654515.1	NZ_CP015852.1	Chromosome	5991225	60.5986	circular	198620	Pseudomonadales	Pseudomonadaceae
Pseudomonas_kribbensis	46-2	GCF_003352185.1	NZ_CP029608.1	Chromosome	6324282	60.5451	circular	1628086	Pseudomonadales	Pseudomonadaceae
Pseudomonas_libanensis	DMSP-1	GCF_003952245.1	NZ_CP034425.1	Chromosome	6282445	60.0078	circular	75588	Pseudomonadales	Pseudomonadaceae
Pseudomonas_lundensis	AU1044	GCF_001020725.2	NZ_CP017687.1	Chromosome	4814265	58.6866	circular	86185	Pseudomonadales	Pseudomonadaceae
Pseudomonas_lurida	MYb11	GCF_002966835.1	NZ_CP023272.1	Chromosome	6100532	60.8408	circular	244566	Pseudomonadales	Pseudomonadaceae
Pseudomonas_luteola	FDAARGOS_637	GCF_008693965.1	NZ_CP044086.1	Chromosome	4273365	55.7715	circular	47886	Pseudomonadales	Pseudomonadaceae
Pseudomonas_mandelii	JR-1	GCF_000257545.3	NZ_CP005960.1	Chromosome	6778052	59.2395	circular	1147786	Pseudomonadales	Pseudomonadaceae
Pseudomonas_marincola	YSy11	GCF_900682675.1	NZ_LR215729.1	Chromosome	4814646	57.2984	linear	437900	Pseudomonadales	Pseudomonadaceae
Pseudomonas_mediterranea	S58	GCF_009818265.1	NZ_CP046874.1	Chromosome	6486667	61.0625	circular	183795	Pseudomonadales	Pseudomonadaceae
Pseudomonas_mendocina	NCTC10897	GCF_900636545.1	NZ_LR134290.1	Chromosome	5192837	62.7634	circular	300	Pseudomonadales	Pseudomonadaceae
Pseudomonas_mendocina	NK-01	GCF_000204295.1	NC_015410.1	Chromosome	5434353	62.5079	circular	1001585	Pseudomonadales	Pseudomonadaceae
Pseudomonas_mendocina	S5.2	GCF_000733715.2	NZ_CP013124.1	Chromosome	5120146	62.7129	circular	1225174	Pseudomonadales	Pseudomonadaceae
Pseudomonas_mendocina	ymp	GCF_000016565.1	NC_009439.1	Chromosome	5072807	64.6761	circular	399739	Pseudomonadales	Pseudomonadaceae
Pseudomonas_migulae	R1-9	GCF_014076455.1	NZ_CP043571.1	Chromosome	5735926	61.2867	circular	78543	Pseudomonadales	Pseudomonadaceae
Pseudomonas_monteilii	170620603RE	GCF_011045695.1	NZ_CP043396.1	Chromosome	5801682	62.05	circular	76759	Pseudomonadales	Pseudomonadaceae
Pseudomonas_monteilii	SB3078	GCF_000510285.1	NC_023075.1	Chromosome	6000087	62.4612	circular	1435044	Pseudomonadales	Pseudomonadaceae
Pseudomonas_monteilii	SB3101	GCF_000510325.1	NC_023076.1	Chromosome	5945120	62.4933	circular	1435058	Pseudomonadales	Pseudomonadaceae
Pseudomonas_mosselii	PtA1	GCF_002736065.1	NZ_CP024159.1	Chromosome	5742165	64.4191	circular	78327	Pseudomonadales	Pseudomonadaceae
Pseudomonas_mucidolens	NCTC8068	GCF_900475945.1	NZ_LS483433.1	Chromosome	5853060	59.0866	circular	46679	Pseudomonadales	Pseudomonadaceae
Pseudomonas_multiresinivorans	populi	GCF_012971725.1	NZ_CP048833.1	Chromosome	6517592	64.8693	circular	95301	Pseudomonadales	Pseudomonadaceae
Pseudomonas_nitroreducens	HBP1	GCF_011044415.1	NZ_CP049140.1	Chromosome	6874121	64.6528	circular	46680	Pseudomonadales	Pseudomonadaceae
Pseudomonas_oleovorans	T9AD	GCF_900626055.1	NZ_LR130779.1	Chromosome	5623977	64.4945	circular	301	Pseudomonadales	Pseudomonadaceae
Pseudomonas_orientalis	8B	GCF_003852045.1	NZ_CP027723.1	Chromosome	5919814	60.642	circular	76758	Pseudomonadales	Pseudomonadaceae
Pseudomonas_oryzihabitans	FDAARGOS_657	GCF_008693825.1	NZ_CP044074.1	Chromosome	4949413	66.2372	circular	47885	Pseudomonadales	Pseudomonadaceae
Pseudomonas_otitidis	WP8-S17-CRE-03	GCF_014161995.1	NZ_AP022213.1	Chromosome	6198093	67.1423	circular	319939	Pseudomonadales	Pseudomonadaceae
Pseudomonas_parafulva	JBCS1880	GCF_003410295.1	NZ_CP031641.1	Chromosome	5208480	63.3834	circular	157782	Pseudomonadales	Pseudomonadaceae
Pseudomonas_pelagia	Kongs-67	GCF_009497895.1	NZ_CP033116.1	Chromosome	4550643	57.5152	circular	553151	Pseudomonadales	Pseudomonadaceae
Pseudomonas_plecoglossicida	PQLYC4	GCF_013378035.1	NZ_CP050291.1	Chromosome	5523049	62.6609	circular	70775	Pseudomonadales	Pseudomonadaceae
Pseudomonas_poae	RE*1-1-14	GCF_000336465.1	NC_020209.1	Chromosome	5512241	60.8473	circular	1282356	Pseudomonadales	Pseudomonadaceae
Pseudomonas_protegens	H1F10A	GCF_013409685.2	NZ_CP060289.1	Chromosome	6817972	63.073	circular	380021	Pseudomonadales	Pseudomonadaceae
Pseudomonas_protegens	Cab57	GCF_000828695.1	NZ_AP014522.1	Chromosome	6827892	63.3357	circular	1420599	Pseudomonadales	Pseudomonadaceae
Pseudomonas_protegens	CHA0	GCF_900560965.1	NZ_LS999205.1	Chromosome	6868303	63.3901	circular	1124983	Pseudomonadales	Pseudomonadaceae
Pseudomonas_protegens	Pf-5	GCF_000012265.1	NC_004129.6	Chromosome	7074893	63.3049	circular	220664	Pseudomonadales	Pseudomonadaceae
Pseudomonas_pseudoalcaligenes	CECT_5344	GCF_000297075.2	NZ_HG916826.1	Chromosome	4686340	62.3423	circular	1182590	Pseudomonadales	Pseudomonadaceae
Pseudomonas_psychrophila	KM02	GCF_011040435.1	NZ_CP049044.1	Chromosome	5313922	57.4371	circular	122355	Pseudomonadales	Pseudomonadaceae
Pseudomonas_psychrotolerans	KNF2016	GCF_014522265.1	NZ_CP017024.1	Chromosome	5047357	65.9878	circular	237610	Pseudomonadales	Pseudomonadaceae
Pseudomonas_putida	NCTC13186	GCF_900636645.1	NZ_LR134299.1	Chromosome	6134366	61.5395	circular	303	Pseudomonadales	Pseudomonadaceae
Pseudomonas_putida	B6-2	GCF_000226035.2	NZ_CP015202.1	Chromosome	6377271	61.5565	circular	1081940	Pseudomonadales	Pseudomonadaceae
Pseudomonas_putida	BIRD-1	GCF_000183645.1	NC_017530.1	Chromosome	5731541	61.7417	circular	931281	Pseudomonadales	Pseudomonadaceae
Pseudomonas_putida	DOT-T1E	GCF_000281215.1	NC_018220.1	Chromosome	6260702	61.43	circular	1196325	Pseudomonadales	Pseudomonadaceae
Pseudomonas_putida	F1	GCF_000016865.1	NC_009512.1	Chromosome	5959964	61.8619	circular	351746	Pseudomonadales	Pseudomonadaceae
Pseudomonas_putida	GB-1	GCF_000019125.1	NC_010322.1	Chromosome	6078430	61.9422	circular	76869	Pseudomonadales	Pseudomonadaceae
Pseudomonas_putida	H8234	GCF_000410575.1	NC_021491.1	Chromosome	6870827	61.5979	circular	1331671	Pseudomonadales	Pseudomonadaceae
Pseudomonas_putida	HB3267	GCF_000325725.1	NC_019905.1	Chromosome	5875750	62.5984	circular	1215088	Pseudomonadales	Pseudomonadaceae
Pseudomonas_putida	JB	GCF_001767335.1	NZ_CP016212.1	Chromosome	5846746	61.806	circular	1150601	Pseudomonadales	Pseudomonadaceae
Pseudomonas_putida	KT2440	GCF_000007565.2	NC_002947.4	Chromosome	6181873	61.524	circular	160488	Pseudomonadales	Pseudomonadaceae
Pseudomonas_putida	NBRC_14164	GCF_000412675.1	NC_021505.1	Chromosome	6156701	62.3308	circular	1211579	Pseudomonadales	Pseudomonadaceae
Pseudomonas_putida	ND6	GCF_000264665.3	NC_017986.1	Chromosome	6085449	61.7726	circular	231023	Pseudomonadales	Pseudomonadaceae
Pseudomonas_putida	S12	GCF_000495455.2	NZ_CP009974.1	Chromosome	5798534	61.8003	circular	1215087	Pseudomonadales	Pseudomonadaceae
Pseudomonas_putida	S13.1.2	GCF_000498395.2	NZ_CP010979.1	Chromosome	6621848	62.3404	circular	1384061	Pseudomonadales	Pseudomonadaceae
Pseudomonas_putida	S16	GCF_000219705.1	NC_015733.1	Chromosome	5984790	62.3224	circular	1042876	Pseudomonadales	Pseudomonadaceae
Pseudomonas_putida	SJTE-1	GCF_000271965.2	NZ_CP015876.1	Chromosome	6077201	61.7617	circular	1193499	Pseudomonadales	Pseudomonadaceae
Pseudomonas_putida	W619	GCF_000019445.1	NC_010501.1	Chromosome	5774330	61.4356	circular	390235	Pseudomonadales	Pseudomonadaceae
Pseudomonas_resinovorans	NBRC_106553	GCF_000412695.1	NC_021499.1	Chromosome	6285863	65.5545	circular	1245471	Pseudomonadales	Pseudomonadaceae
Pseudomonas_rhizosphaerae	DSM_16299	GCF_000761155.1	NZ_CP009533.1	Chromosome	4688635	61.9942	circular	216142	Pseudomonadales	Pseudomonadaceae
Pseudomonas_rhodesiae	NL2019	GCF_013285305.1	NZ_CP054205.1	Chromosome	5779157	60.6221	circular	76760	Pseudomonadales	Pseudomonadaceae
Pseudomonas_savastanoi	CAS03	GCF_014855475.1	NZ_CP032456.1	Chromosome	6156114	58.1474	circular	29438	Pseudomonadales	Pseudomonadaceae
Pseudomonas_savastanoi_pv._phaseolicola	1448A	GCF_000012205.1	NC_005773.3	Chromosome	5928787	58.015	circular	264730	Pseudomonadales	Pseudomonadaceae
Pseudomonas_savastanoi_pv._savastanoi	NCPPB_3335	GCF_000164015.3	NZ_CP008742.1	Chromosome	6016828	58.0739	circular	693985	Pseudomonadales	Pseudomonadaceae
Pseudomonas_sediminis	B10D7D	GCF_013409125.2	NZ_CP060009.1	Chromosome	4934017	62.4248	circular	1691904	Pseudomonadales	Pseudomonadaceae
Pseudomonas_silesiensis	A3	GCF_001661075.1	NZ_CP014870.1	Chromosome	6823539	59.5825	circular	1853130	Pseudomonadales	Pseudomonadaceae
Pseudomonas_simiae	PICF7	GCF_000963495.1	NZ_CP005975.1	Chromosome	6136735	60.4021	circular	321846	Pseudomonadales	Pseudomonadaceae
Pseudomonas_soli	SJ10	GCF_000498975.2	NZ_CP009365.1	Chromosome	6247860	63.3925	circular	1306993	Pseudomonadales	Pseudomonadaceae
Pseudomonas_sp.	11K1	GCF_004786035.1	NZ_CP035088.1	Chromosome	6682832	60.3617	circular	2505979	Pseudomonadales	Pseudomonadaceae
Pseudomonas_sp.	13159349	GCF_013305685.1	NZ_CP045553.1	Chromosome	5977292	62.5204	circular	2662034	Pseudomonadales	Pseudomonadaceae
Pseudomonas_sp.	14181154	GCF_013305665.1	NZ_CP045554.1	Chromosome	5612807	62.2685	circular	2662033	Pseudomonadales	Pseudomonadaceae
Pseudomonas_sp.	29A	GCF_014117365.1	NZ_CP059738.1	Chromosome	6775260	58.9746	circular	2759706	Pseudomonadales	Pseudomonadaceae
Pseudomonas_sp.	2022-12-31	GCF_003151075.1	NZ_CP029482.1	Chromosome	6730253	59.0715	circular	2201356	Pseudomonadales	Pseudomonadaceae
Pseudomonas_sp.	43A	GCF_013363935.1	NZ_CP054880.1	Chromosome	6791021	58.9704	circular	2743971	Pseudomonadales	Pseudomonadaceae
Pseudomonas_sp.	ABC1	GCF_013395055.1	NZ_CP058349.1	Chromosome	4035896	62.3425	circular	2748080	Pseudomonadales	Pseudomonadaceae
Pseudomonas_sp.	ADAK13	GCF_012935715.1	NZ_CP052860.1	Chromosome	7300098	60.9537	circular	2730847	Pseudomonadales	Pseudomonadaceae
Pseudomonas_sp.	ADAK18	GCF_012935695.1	NZ_CP052859.1	Chromosome	6471780	59.2095	circular	2730848	Pseudomonadales	Pseudomonadaceae
Pseudomonas_sp.	ADAK2	GCF_012935755.1	NZ_CP052862.1	Chromosome	7105260	59.5988	circular	2730845	Pseudomonadales	Pseudomonadaceae
Pseudomonas_sp.	ADAK20	GCF_012935775.1	NZ_CP052858.1	Chromosome	6003946	60.6956	circular	2730849	Pseudomonadales	Pseudomonadaceae
Pseudomonas_sp.	ADAK21	GCF_012935735.1	NZ_CP052857.1	Chromosome	6003863	60.6941	circular	2730850	Pseudomonadales	Pseudomonadaceae
Pseudomonas_sp.	ADAK22	GCF_012935655.1	NZ_CP052856.1	Chromosome	6509129	60.7102	circular	2730851	Pseudomonadales	Pseudomonadaceae
Pseudomonas_sp.	ADAK7	GCF_012935675.1	NZ_CP052861.1	Chromosome	7105297	59.6005	circular	2730846	Pseudomonadales	Pseudomonadaceae
Pseudomonas_sp.	ADPe	GCF_014843515.1	NZ_CP062122.1	Chromosome	7177635	66.8904	circular	2774873	Pseudomonadales	Pseudomonadaceae
Pseudomonas_sp.	AK6U	GCF_002843285.1	NZ_CP025229.1	Chromosome	6909530	65.7462	linear	1978467	Pseudomonadales	Pseudomonadaceae
Pseudomonas_sp.	ATCC_13867	GCF_000349845.1	NC_020829.1	Chromosome	5696307	65.2394	circular	1294143	Pseudomonadales	Pseudomonadaceae
Pseudomonas_sp.	ATCC_43928	GCF_005938665.2	NZ_CP041753.1	Chromosome	6466929	59.4097	circular	676210	Pseudomonadales	Pseudomonadaceae
Pseudomonas_sp.	B11D7D	GCF_013410155.2	NZ_CP060008.1	Chromosome	5387171	62.5184	circular	2735906	Pseudomonadales	Pseudomonadaceae
Pseudomonas_sp.	B14-6	GCF_013260315.1	NZ_CP053929.1	Chromosome	6766112	59.1412	circular	2738843	Pseudomonadales	Pseudomonadaceae
Pseudomonas_sp.	BIOMIG1BAC	GCF_001705995.2	NZ_CP049045.1	Chromosome	7675262	62.0857	circular	1758730	Pseudomonadales	Pseudomonadaceae
Pseudomonas_sp.	BJP69	GCF_007633355.1	NZ_CP041933.1	Chromosome	5597068	62.2434	circular	2597770	Pseudomonadales	Pseudomonadaceae
Pseudomonas_sp.	C27_2019	GCF_008807395.1	NZ_CP043320.1	Chromosome	3217366	48.5602	circular	2604941	Pseudomonadales	Pseudomonadaceae
Pseudomonas_sp.	CC6-YY-74	GCF_002025205.1	NZ_CP019947.1	Chromosome	5040792	61.7328	circular	1930532	Pseudomonadales	Pseudomonadaceae
Pseudomonas_sp.	CCOS_191	GCF_001007005.1	NZ_LN847264.1	Chromosome	6012947	64.1858	circular	1649877	Pseudomonadales	Pseudomonadaceae
Pseudomonas_sp.	CFA	GCF_014706535.1	NZ_CP044546.1	Chromosome	5935153	61.9123	circular	2651048	Pseudomonadales	Pseudomonadaceae
Pseudomonas_sp.	CFSAN084952	GCF_009648855.1	NZ_CP045767.1	Chromosome	6326501	59.8598	circular	2664899	Pseudomonadales	Pseudomonadaceae
Pseudomonas_sp.	CMR12a	GCF_003850565.1	NZ_CP027706.1	Chromosome	6896611	62.8041	circular	658629	Pseudomonadales	Pseudomonadaceae
Pseudomonas_sp.	CMR5c	GCF_003850545.1	NZ_CP027705.1	Chromosome	6796817	63.5121	circular	658630	Pseudomonadales	Pseudomonadaceae
Pseudomonas_sp.	DG56-2	GCF_004803755.1	NZ_CP032311.1	Chromosome	5820432	58.7414	circular	2320270	Pseudomonadales	Pseudomonadaceae
Pseudomonas_sp.	DR_5-09	GCF_001655595.1	NZ_CP011566.1	Chromosome	6427864	60.4534	circular	1534110	Pseudomonadales	Pseudomonadaceae
Pseudomonas_sp.	DTU12.1	GCF_009873475.1	NZ_CP045254.1	Chromosome	5943629	60.6783	circular	2654238	Pseudomonadales	Pseudomonadaceae
Pseudomonas_sp.	DTU12.3	GCF_004124275.1	NZ_CP027218.1	Chromosome	6268469	59.4564	circular	2073078	Pseudomonadales	Pseudomonadaceae
Pseudomonas_sp.	DY-1	GCF_003626975.1	NZ_CP032616.1	Chromosome	5886398	62.9641	circular	1755504	Pseudomonadales	Pseudomonadaceae
Pseudomonas_sp.	FDAARGOS_380	GCF_002591235.1	NZ_CP023969.1	Chromosome	6499364	59.7254	circular	2018067	Pseudomonadales	Pseudomonadaceae
Pseudomonas_sp.	FDAARGOS_761	GCF_013343155.1	NZ_CP054572.1	Chromosome	6384852	66.4156	circular	2545800	Pseudomonadales	Pseudomonadaceae
Pseudomonas_sp.	FGI182	GCF_000511325.1	NZ_CP007012.1	Chromosome	5891312	63.2823	circular	1259844	Pseudomonadales	Pseudomonadaceae
Pseudomonas_sp.	gcc21	GCF_012844345.1	NZ_CP051625.1	Chromosome	3983233	58.2747	circular	2726989	Pseudomonadales	Pseudomonadaceae
Pseudomonas_sp.	GR_6-02	GCF_001655615.1	NZ_CP011567.1	Chromosome	6500345	59.4133	circular	1659194	Pseudomonadales	Pseudomonadaceae
Pseudomonas_sp.	HLS-6	GCF_002753995.1	NZ_CP024478.1	Chromosome	5276694	59.882	circular	2049589	Pseudomonadales	Pseudomonadaceae
Pseudomonas_sp.	IzPS23	GCF_014863605.1	NZ_CP062252.1	Chromosome	6565027	60.3383	circular	2774460	Pseudomonadales	Pseudomonadaceae
Pseudomonas_sp.	IzPS32d	GCF_014863585.1	NZ_CP062253.1	Chromosome	6563527	60.3059	circular	2774461	Pseudomonadales	Pseudomonadaceae
Pseudomonas_sp.	IzPS59	GCF_014863505.1	NZ_CP062251.1	Chromosome	6381635	60.5967	circular	2774459	Pseudomonadales	Pseudomonadaceae
Pseudomonas_sp.	J380	GCF_009827115.1	NZ_CP043060.1	Chromosome	6261650	59.732	circular	2605424	Pseudomonadales	Pseudomonadaceae
Pseudomonas_sp.	JY-Q	GCF_001655295.1	NZ_CP011525.1	Chromosome	6178825	61.3405	circular	1338689	Pseudomonadales	Pseudomonadaceae
Pseudomonas_sp.	K2W31S-8	GCF_003595175.1	NZ_CP032419.1	Chromosome	4949615	64.5183	circular	2320867	Pseudomonadales	Pseudomonadaceae
Pseudomonas_sp.	KBS0707	GCF_005937945.2	NZ_CP041754.1	Chromosome	5936802	58.0065	circular	2578110	Pseudomonadales	Pseudomonadaceae
Pseudomonas_sp.	KBS0802	GCF_005937845.2	NZ_CP042180.1	Chromosome	6200328	61.5121	circular	2578115	Pseudomonadales	Pseudomonadaceae
Pseudomonas_sp.	KUIN-1	GCF_009176725.1	NZ_AP020337.1	Chromosome	6028589	59.2253	circular	2609418	Pseudomonadales	Pseudomonadaceae
Pseudomonas_sp.	L22-9	GCF_013347965.1	NZ_CP048810.1	Chromosome	6730360	60.8528	circular	2681983	Pseudomonadales	Pseudomonadaceae
Pseudomonas_sp.	LBUM920	GCF_003852315.1	NZ_CP027762.1	Chromosome	6533866	60.6964	circular	2126069	Pseudomonadales	Pseudomonadaceae
Pseudomonas_sp.	Leaf58	GCF_003627215.1	NZ_CP032677.1	Chromosome	5431558	62.2814	circular	1736226	Pseudomonadales	Pseudomonadaceae
Pseudomonas_sp.	LG1D9	GCF_002949995.1	NZ_CP026881.1	Chromosome	6289439	60.4858	circular	2083054	Pseudomonadales	Pseudomonadaceae
Pseudomonas_sp.	LG1E9	GCF_003290225.1	NZ_CP029983.1	Chromosome	6243355	60.1722	circular	2219057	Pseudomonadales	Pseudomonadaceae
Pseudomonas_sp.	LH1G9	GCF_002949975.1	NZ_CP026880.1	Chromosome	6548975	61.0295	circular	2083055	Pseudomonadales	Pseudomonadaceae
Pseudomonas_sp.	LPH1	GCF_002037565.1	NZ_CP017290.1	Chromosome	5229495	62.7152	circular	1898684	Pseudomonadales	Pseudomonadaceae
Pseudomonas_sp.	LTGT-11-2Z	GCF_003691445.1	NZ_CP033104.1	Chromosome	6073276	61.6824	circular	2479393	Pseudomonadales	Pseudomonadaceae
Pseudomonas_sp.	LTJR-52	GCF_003691465.1	NZ_CP033105.1	Chromosome	5539211	55.1746	circular	2479392	Pseudomonadales	Pseudomonadaceae
Pseudomonas_sp.	Lz4W	GCF_000346225.2	NZ_CP017432.1	Chromosome	5018820	58.6678	circular	1206777	Pseudomonadales	Pseudomonadaceae
Pseudomonas_sp.	M30-35	GCF_002163625.1	NZ_CP020892.1	Chromosome	4926954	54.272	circular	1981174	Pseudomonadales	Pseudomonadaceae
Pseudomonas_sp.	MPC6	GCF_006094435.1	NZ_CP034783.1	Chromosome	6841168	59.9612	circular	2498848	Pseudomonadales	Pseudomonadaceae
Pseudomonas_sp.	MPDS	GCF_013283895.1	NZ_CP054128.1	Chromosome	6213959	60.251	circular	2762896	Pseudomonadales	Pseudomonadaceae
Pseudomonas_sp.	MRSN12121	GCF_000931465.1	NZ_CP010892.1	Chromosome	6929263	63.8419	circular	1611770	Pseudomonadales	Pseudomonadaceae
Pseudomonas_sp.	MYb193	GCF_002966775.1	NZ_CP023269.1	Chromosome	6211636	59.9142	circular	1827300	Pseudomonadales	Pseudomonadaceae
Pseudomonas_sp.	NC02	GCF_002874965.1	NZ_CP025624.1	Chromosome	6890566	61.0578	circular	2067572	Pseudomonadales	Pseudomonadaceae
Pseudomonas_sp.	NIBRBAC000502773	GCF_006517195.1	NZ_CP041189.1	Chromosome	6712511	61.2653	circular	2590776	Pseudomonadales	Pseudomonadaceae
Pseudomonas_sp.	NP-1	GCF_013374995.1	NZ_CP056030.1	Chromosome	6372924	63.1554	circular	2599595	Pseudomonadales	Pseudomonadaceae
Pseudomonas_sp.	OIL-1	GCF_010669185.1	NZ_CP048629.1	Chromosome	4226320	58.2725	circular	2706126	Pseudomonadales	Pseudomonadaceae
Pseudomonas_sp.	Os17	GCF_001547895.1	NZ_AP014627.1	Chromosome	6885464	63.4868	circular	1500686	Pseudomonadales	Pseudomonadaceae
Pseudomonas_sp.	PE08	GCF_008807375.1	NZ_CP043311.1	Chromosome	6056953	64.2352	circular	2604832	Pseudomonadales	Pseudomonadaceae
Pseudomonas_sp.	phDV1	GCF_003408635.1	NZ_CP031606.1	Chromosome	4727682	62.306	circular	253237	Pseudomonadales	Pseudomonadaceae
Pseudomonas_sp.	PONIH3	GCF_002934345.1	NZ_CP026386.1	Chromosome	6313552	63.4085	circular	1636610	Pseudomonadales	Pseudomonadaceae
Pseudomonas_sp.	R1-43-08	GCF_003852255.1	NZ_CP027734.1	Chromosome	5645326	60.5798	circular	1173270	Pseudomonadales	Pseudomonadaceae
Pseudomonas_sp.	R11-23-07	GCF_003852295.1	NZ_CP027761.1	Chromosome	5689077	60.573	circular	658632	Pseudomonadales	Pseudomonadaceae
Pseudomonas_sp.	R2-37-08W	GCF_003851705.1	NZ_CP027728.1	Chromosome	5833149	60.3981	circular	1173273	Pseudomonadales	Pseudomonadaceae
Pseudomonas_sp.	R2-60-08W	GCF_003852335.1	NZ_CP027731.1	Chromosome	5838856	60.3898	circular	1173280	Pseudomonadales	Pseudomonadaceae
Pseudomonas_sp.	R2-7-07	GCF_003852355.1	NZ_CP027759.1	Chromosome	5799132	60.4333	circular	658641	Pseudomonadales	Pseudomonadaceae
Pseudomonas_sp.	R2A2	GCF_003205815.1	NZ_CP029772.1	Chromosome	4559447	63.6642	circular	2213057	Pseudomonadales	Pseudomonadaceae
Pseudomonas_sp.	R3-18-08	GCF_003852065.1	NZ_CP027729.1	Chromosome	5810083	60.3855	circular	1173283	Pseudomonadales	Pseudomonadaceae
Pseudomonas_sp.	R3-52-08	GCF_003851745.1	NZ_CP027730.1	Chromosome	5926806	60.2932	circular	1173284	Pseudomonadales	Pseudomonadaceae
Pseudomonas_sp.	R32	GCF_009866705.1	NZ_CP019396.1	Chromosome	5646108	62.3754	circular	1573704	Pseudomonadales	Pseudomonadaceae
Pseudomonas_sp.	R4-34-07	GCF_003852375.1	NZ_CP027760.1	Chromosome	5924968	60.3839	circular	658642	Pseudomonadales	Pseudomonadaceae
Pseudomonas_sp.	R4-35-07	GCF_003852235.1	NZ_CP027732.1	Chromosome	5836505	60.3278	circular	658643	Pseudomonadales	Pseudomonadaceae
Pseudomonas_sp.	R4-39-08	GCF_003852275.1	NZ_CP027733.1	Chromosome	5882212	60.3892	circular	1173288	Pseudomonadales	Pseudomonadaceae
Pseudomonas_sp.	R5-89-07	GCF_003851685.1	NZ_CP027727.1	Chromosome	5997145	60.6252	circular	658644	Pseudomonadales	Pseudomonadaceae
Pseudomonas_sp.	R76	GCF_009834565.1	NZ_CP019428.1	Chromosome	6821900	60.0053	circular	1573711	Pseudomonadales	Pseudomonadaceae
Pseudomonas_sp.	R84	GCF_009834515.1	NZ_CP019426.1	Chromosome	6601805	59.0535	circular	1573712	Pseudomonadales	Pseudomonadaceae
Pseudomonas_sp.	RU47	GCF_004011755.1	NZ_CP022411.1	Chromosome	6663463	59.1865	circular	2005388	Pseudomonadales	Pseudomonadaceae
Pseudomonas_sp.	S-6-2	GCF_002056295.1	NZ_CP020100.1	Chromosome	4035153	60.0808	circular	1931241	Pseudomonadales	Pseudomonadaceae
Pseudomonas_sp.	S04	GCF_009834545.1	NZ_CP019427.1	Chromosome	6098669	60.9223	circular	1573714	Pseudomonadales	Pseudomonadaceae
Pseudomonas_sp.	S1-A32-2	GCF_013200955.2	NZ_CP053697.2	Chromosome	4436925	63.451	circular	2731681	Pseudomonadales	Pseudomonadaceae
Pseudomonas_sp.	S150	GCF_004526365.1	NZ_CP038207.1	Chromosome	6304843	60.229	circular	2559074	Pseudomonadales	Pseudomonadaceae
Pseudomonas_sp.	S19	GCF_009866725.1	NZ_CP019397.1	Chromosome	6098674	60.9223	circular	322535	Pseudomonadales	Pseudomonadaceae
Pseudomonas_sp.	S34	GCF_009866745.1	NZ_CP019398.1	Chromosome	6269896	59.7615	circular	1573718	Pseudomonadales	Pseudomonadaceae
Pseudomonas_sp.	S35	GCF_009866765.1	NZ_CP019431.1	Chromosome	6611402	60.0581	circular	1573719	Pseudomonadales	Pseudomonadaceae
Pseudomonas_sp.	S49	GCF_009866785.1	NZ_CP019432.1	Chromosome	6659551	59.2017	circular	1573720	Pseudomonadales	Pseudomonadaceae
Pseudomonas_sp.	SCB32	GCF_009189165.1	NZ_CP045118.1	Chromosome	6311241	64.592	circular	2653853	Pseudomonadales	Pseudomonadaceae
Pseudomonas_sp.	SGAir0191	GCF_002812565.2	NZ_CP025035.2	Chromosome	5071227	61.4367	circular	2217867	Pseudomonadales	Pseudomonadaceae
Pseudomonas_sp.	SK	GCF_012975065.1	NZ_CP051857.1	Chromosome	5679110	63.2761	circular	2729423	Pseudomonadales	Pseudomonadaceae
Pseudomonas_sp.	SNU_WT1	GCF_004214895.1	NZ_CP035952.1	Chromosome	5685196	61.8273	circular	2518644	Pseudomonadales	Pseudomonadaceae
Pseudomonas_sp.	St29	GCF_001547915.1	NZ_AP014628.1	Chromosome	6833117	63.3171	circular	1500687	Pseudomonadales	Pseudomonadaceae
Pseudomonas_sp.	StFLB209	GCF_000829415.1	NZ_AP014637.1	Chromosome	6332373	60.7361	linear	1028989	Pseudomonadales	Pseudomonadaceae
Pseudomonas_sp.	SWI36	GCF_002948105.1	NZ_CP026675.1	Chromosome	6172256	61.8358	circular	2083052	Pseudomonadales	Pseudomonadaceae
Pseudomonas_sp.	SWI44	GCF_002947915.1	NZ_CP026674.1	Chromosome	5919083	61.8354	circular	2083053	Pseudomonadales	Pseudomonadaceae
Pseudomonas_sp.	SWI6	GCF_002947975.1	NZ_CP026676.1	Chromosome	5652054	61.7698	circular	2083051	Pseudomonadales	Pseudomonadaceae
Pseudomonas_sp.	SWI7	GCF_006351945.1	NZ_CP040930.1	Chromosome	4931431	61.6006	circular	2587597	Pseudomonadales	Pseudomonadaceae
Pseudomonas_sp.	SXM-1	GCF_004379315.1	NZ_CP038001.1	Chromosome	7226716	60.7813	circular	2169583	Pseudomonadales	Pseudomonadaceae
Pseudomonas_sp.	TCU-HL1	GCF_001708505.1	NZ_CP015992.1	Chromosome	6244007	63.2274	circular	1856685	Pseudomonadales	Pseudomonadaceae
Pseudomonas_sp.	THAF187a	GCF_009363395.1	NZ_CP045349.1	Chromosome	5298761	64.7673	circular	2587863	Pseudomonadales	Pseudomonadaceae
Pseudomonas_sp.	THAF42	GCF_009363475.1	NZ_CP045359.1	Chromosome	5298227	64.7672	circular	2587859	Pseudomonadales	Pseudomonadaceae
Pseudomonas_sp.	THAF7b	GCF_009363815.1	NZ_CP045416.1	Chromosome	4522538	63.3106	circular	2587845	Pseudomonadales	Pseudomonadaceae
Pseudomonas_sp.	TKP	GCF_000508205.1	NC_023064.1	Chromosome	7012672	60.4866	circular	1415630	Pseudomonadales	Pseudomonadaceae
Pseudomonas_sp.	TMW_2.1634	GCF_001703595.1	NZ_CP016849.1	Chromosome	5510371	59.1388	circular	1886807	Pseudomonadales	Pseudomonadaceae
Pseudomonas_sp.	TUM18999	GCF_012767755.2	NZ_AP023189.1	Chromosome	6826062	66.3571	circular	2725477	Pseudomonadales	Pseudomonadaceae
Pseudomonas_sp.	URMO17WK12:I11	GCF_001511775.1	NZ_LN865164.1	Chromosome	4835345	61.682	circular	1283291	Pseudomonadales	Pseudomonadaceae
Pseudomonas_sp.	UW4	GCF_000316175.1	NC_019670.1	Chromosome	6183388	60.0549	circular	1207075	Pseudomonadales	Pseudomonadaceae
Pseudomonas_sp.	VLB120	GCF_000494915.1	NC_022738.1	Chromosome	5644569	61.8284	circular	69328	Pseudomonadales	Pseudomonadaceae
Pseudomonas_sp.	XWY-1	GCF_002953115.1	NZ_CP026332.1	Chromosome	5902716	61.8857	circular	2069256	Pseudomonadales	Pseudomonadaceae
Pseudomonas_stutzeri	NCTC10475	GCF_900638035.1	NZ_LR134482.1	Chromosome	4426240	63.0524	circular	316	Pseudomonadales	Pseudomonadaceae
Pseudomonas_stutzeri	A1501	GCF_000013785.1	NC_009434.1	Chromosome	4567418	63.8785	circular	379731	Pseudomonadales	Pseudomonadaceae
Pseudomonas_stutzeri	CCUG_29243	GCF_000267545.1	NC_018028.1	Chromosome	4709064	62.6655	circular	1196835	Pseudomonadales	Pseudomonadaceae
Pseudomonas_stutzeri	DSM_10701	GCF_000279165.1	NC_018177.1	Chromosome	4174118	63.2136	circular	1123519	Pseudomonadales	Pseudomonadaceae
Pseudomonas_stutzeri	DSM_4166	GCF_000195105.1	NC_017532.1	Chromosome	4689946	64.0307	circular	996285	Pseudomonadales	Pseudomonadaceae
Pseudomonas_stutzeri	RCH2	GCF_000327065.1	NC_019936.1	Chromosome	4575057	62.5217	circular	644801	Pseudomonadales	Pseudomonadaceae
Pseudomonas_synxantha	NCTC10696	GCF_901482615.1	NZ_LR590482.1	Chromosome	6841780	59.6163	linear	47883	Pseudomonadales	Pseudomonadaceae
Pseudomonas_syringae	CFBP_2116	GCF_900289125.1	NZ_LT985192.1	Chromosome	6034464	58.1461	circular	317	Pseudomonadales	Pseudomonadaceae
Pseudomonas_syringae	CC1557	GCF_000452705.1	NZ_CP007014.1	Chromosome	5758024	58.5569	circular	1357279	Pseudomonadales	Pseudomonadaceae
Pseudomonas_syringae	CFBP6411	GCF_900235905.1	NZ_LT963408.1	Chromosome	6363674	58.5547	circular	251701	Pseudomonadales	Pseudomonadaceae
Pseudomonas_syringae	UB303	GCF_000452565.2	NZ_CP047267.1	Chromosome	6141482	59.1866	circular	1357287	Pseudomonadales	Pseudomonadaceae
Pseudomonas_syringae	UMAF0158	GCF_001281365.1	NZ_CP005970.1	Chromosome	5787986	59.3319	circular	1332075	Pseudomonadales	Pseudomonadaceae
Pseudomonas_syringae	USA011	GCF_000452525.3	NZ_CP045799.1	Chromosome	6024796	59.2253	circular	1357289	Pseudomonadales	Pseudomonadaceae
Pseudomonas_syringae_pv._actinidiae	P155	GCF_003665415.1	NZ_CP032871.1	Chromosome	6529859	58.424	circular	103796	Pseudomonadales	Pseudomonadaceae
Pseudomonas_syringae_pv._actinidiae	ICMP_18708	GCF_000344355.2	NZ_CP012179.1	Chromosome	6555571	58.4153	circular	1104679	Pseudomonadales	Pseudomonadaceae
Pseudomonas_syringae_pv._actinidiae	ICMP_18884	GCF_000648735.3	NZ_CP011972.2	Chromosome	6555569	58.4153	circular	1095103	Pseudomonadales	Pseudomonadaceae
Pseudomonas_syringae_pv._actinidiae	ICMP_9853	GCF_000344335.2	NZ_CP018202.1	Chromosome	6439609	58.6735	circular	1104678	Pseudomonadales	Pseudomonadaceae
Pseudomonas_syringae_pv._actinidiae	Shaanxi_M228	GCF_000344475.3	NZ_CP032631.1	Chromosome	6674594	58.3113	circular	1108972	Pseudomonadales	Pseudomonadaceae
Pseudomonas_syringae_pv._atrofaciens	LMG5095	GCF_003047185.1	NZ_CP028490.1	Chromosome	6080544	58.9539	circular	192087	Pseudomonadales	Pseudomonadaceae
Pseudomonas_syringae_pv._avii	CFBP3846	GCF_900235835.1	NZ_LT963402.1	Chromosome	6120158	58.7386	circular	663959	Pseudomonadales	Pseudomonadaceae
Pseudomonas_syringae_pv._cerasicola	CFBP6109	GCF_900235885.1	NZ_LT963391.1	Chromosome	6015874	58.2361	circular	264451	Pseudomonadales	Pseudomonadaceae
Pseudomonas_syringae_pv._lapsa	ATCC 10859	GCF_001482725.1	NZ_CP013183.1	Chromosome	5918899	59.1326	circular	199201	Pseudomonadales	Pseudomonadaceae
Pseudomonas_syringae_pv._maculicola	ES4326	GCF_000145845.2	NZ_CP047260.1	Chromosome	6115755	58.7234	circular	629265	Pseudomonadales	Pseudomonadaceae
Pseudomonas_syringae_pv._pisi	PP1	GCF_000452445.2	NZ_CP034078.1	Chromosome	5883416	58.8599	circular	1357292	Pseudomonadales	Pseudomonadaceae
Pseudomonas_syringae_pv._syringae	CFBP2118	GCF_900235865.1	NZ_LT962481.1	Chromosome	6031285	59.2649	circular	321	Pseudomonadales	Pseudomonadaceae
Pseudomonas_syringae_pv._syringae	B301D	GCF_000988485.1	NZ_CP005969.1	Chromosome	6094819	59.1619	circular	1324931	Pseudomonadales	Pseudomonadaceae
Pseudomonas_syringae_pv._syringae	B728a	GCF_000012245.1	NC_007005.1	Chromosome	6093698	59.2328	circular	205918	Pseudomonadales	Pseudomonadaceae
Pseudomonas_syringae_pv._syringae	HS191	GCF_000988395.1	NZ_CP006256.1	Chromosome	5950211	58.9984	circular	1324932	Pseudomonadales	Pseudomonadaceae
Pseudomonas_syringae_pv._tomato	delta X	GCF_009800225.1	NZ_CP047073.1	Chromosome	6397114	58.3986	circular	323	Pseudomonadales	Pseudomonadaceae
Pseudomonas_syringae_pv._tomato	DC3000	GCF_000007805.1	NC_004578.1	Chromosome	6397126	58.3989	circular	223283	Pseudomonadales	Pseudomonadaceae
Pseudomonas_taetrolens	NCTC8067	GCF_900637735.1	NZ_LR134393.1	Chromosome	4967572	58.2133	circular	47884	Pseudomonadales	Pseudomonadaceae
Pseudomonas_trivialis	IHBB745	GCF_001186335.1	NZ_CP011507.1	Chromosome	6452803	59.8972	circular	200450	Pseudomonadales	Pseudomonadaceae
Pseudomonas_umsongensis	CY-1	GCF_012647205.1	NZ_CP051487.1	Chromosome	6690075	59.5994	circular	198618	Pseudomonadales	Pseudomonadaceae
Pseudomonas_veronii_Pvy	Pvy	GCF_004919535.4	NZ_CP039631.3	Chromosome	7110596	60.6783	circular	76761	Pseudomonadales	Pseudomonadaceae
Pseudomonas_versuta	L10.10	GCF_001294575.1	NZ_CP012676.1	Chromosome	5149788	58.2311	circular	1788301	Pseudomonadales	Pseudomonadaceae
Pseudomonas_viridiflava	CFBP_1590_isolate_E12-5	GCF_900184295.1	NZ_LT855380.1	Chromosome	6093513	59.1784	circular	33069	Pseudomonadales	Pseudomonadaceae
Pseudomonas_yamanorum	GZD14026	GCF_013403585.1	NZ_CP058644.1	Chromosome	6943411	59.039	circular	515393	Pseudomonadales	Pseudomonadaceae
Pseudoxanthomonas_mexicana_GTZY2	GTZY2	GCF_014397415.1	NZ_CP060731.1	Chromosome	3966848	67.3928	circular	128785	Xanthomonadales	Xanthomonadaceae
Pseudoxanthomonas_spadix	BD-a59	GCF_000233915.3	NC_016147.2	Chromosome	3452554	67.6527	circular	1045855	Xanthomonadales	Xanthomonadaceae
Pseudoxanthomonas_suwonensis	J1	GCF_000972865.1	NZ_CP011144.1	Chromosome	3891720	70.2447	circular	314722	Xanthomonadales	Xanthomonadaceae
Pseudoxanthomonas_suwonensis	2022-01-11	GCF_000185965.1	NC_014924.1	Chromosome	3419049	70.2107	circular	743721	Xanthomonadales	Xanthomonadaceae
Psychrobacter_alimentarius	PAMC_27889	GCF_001606025.1	NZ_CP014945.1	Chromosome	3332539	42.8757	circular	261164	Moraxellales	Moraxellaceae
Psychrobacter_arcticus	273-4	GCF_000012305.1	NC_007204.1	Chromosome	2650701	42.8002	circular	259536	Moraxellales	Moraxellaceae
Psychrobacter_cryohalolentis	FDAARGOS_308	GCF_002208765.2	NZ_CP022043.2	Chromosome	3067424	42.3	circular	330922	Moraxellales	Moraxellaceae
Psychrobacter_cryohalolentis	K5	GCF_000013905.1	NC_007969.1	Chromosome	3059876	42.2913	circular	335284	Moraxellales	Moraxellaceae
Psychrobacter_sp.	28M-43	GCF_014770435.1	NZ_CP061739.1	Chromosome	3115700	42.9601	circular	2772254	Moraxellales	Moraxellaceae
Psychrobacter_sp.	AntiMn-1	GCF_001854065.1	NZ_CP012969.1	Chromosome	3138120	43.8977	circular	1720344	Moraxellales	Moraxellaceae
Psychrobacter_sp.	DAB_AL43B	GCF_900168255.1	NZ_LT799838.1	Chromosome	3309148	42.0085	circular	1028416	Moraxellales	Moraxellaceae
Psychrobacter_sp.	G	GCF_000418305.1	NC_021661.1	Chromosome	3079438	42.4434	circular	571800	Moraxellales	Moraxellaceae
Psychrobacter_sp.	KCTC_72983	GCF_014280455.1	NZ_CP060390.1	Chromosome	3032533	44.0022	circular	2733866	Moraxellales	Moraxellaceae
Psychrobacter_sp.	P11G5	GCF_001593305.1	NZ_CP012533.1	Chromosome	3423795	41.9473	circular	1699624	Moraxellales	Moraxellaceae
Psychrobacter_sp.	P2G3	GCF_001593285.1	NZ_CP012529.1	Chromosome	3321751	41.8648	circular	1699622	Moraxellales	Moraxellaceae
Psychrobacter_sp.	PAMC27889	GCF_004795775.1	NZ_CP039251.1	Chromosome	3316770	42.8465	circular	2565557	Moraxellales	Moraxellaceae
Psychrobacter_sp.	PRwf-1	GCF_000016885.1	NC_009524.1	Chromosome	2978976	44.8749	circular	349106	Moraxellales	Moraxellaceae
Psychrobacter_sp.	YP14	GCF_003209315.1	NZ_CP029789.1	Chromosome	2817424	44.8173	circular	2203895	Moraxellales	Moraxellaceae
Psychrobacter_urativorans	R310.10B	GCF_001298525.1	NZ_CP012678.1	Chromosome	2802354	42.2147	circular	45610	Moraxellales	Moraxellaceae
Psychromonas_ingrahamii	37	GCF_000015285.1	NC_008709.1	Chromosome	4559598	40.0863	circular	357804	Alteromonadales	Psychromonadaceae
Psychromonas_sp.	CNPT3	GCF_000153405.2	NC_020802.1	Chromosome	3052410	38.6165	circular	314282	Alteromonadales	Psychromonadaceae
Rahnella_aquatilis	MEM40	GCF_004328445.1	NZ_CP036490.1	Chromosome	5021016	52.2551	circular	34038	Enterobacterales	Yersiniaceae
Rahnella_aquatilis	HX2	GCF_000255535.1	NC_017047.1	Chromosome	4962173	52.1889	circular	1151116	Enterobacterales	Yersiniaceae
Rahnella_sp.	ERMR1:05	GCF_002951615.1	NZ_CP019062.1	Chromosome	4643505	52.9522	circular	1805933	Enterobacterales	Yersiniaceae
Rahnella_sp.	Y9602	GCF_000187705.1	NC_015061.1	Chromosome	4864217	52.3475	circular	741091	Enterobacterales	Yersiniaceae
Raoultella_electrica	DSM_102253	GCF_006711645.1	NZ_CP041247.1	Chromosome	5266426	55.6112	circular	1259973	Enterobacterales	Enterobacteriaceae
Raoultella_ornithinolytica	NCTC13096	GCF_900635915.1	NZ_LR134195.1	Chromosome	5431306	55.8414	circular	54291	Enterobacterales	Enterobacteriaceae
Raoultella_ornithinolytica	B6	GCF_000367425.1	NC_021066.1	Chromosome	5398151	55.8842	circular	1286170	Enterobacterales	Enterobacteriaceae
Raoultella_planticola	Rp_CZ180511	GCF_013462275.1	NZ_CP040183.1	Chromosome	5742528	55.6499	circular	575	Enterobacterales	Enterobacteriaceae
Raoultella_sp.	X13	GCF_003323835.1	NZ_CP030874.1	Chromosome	5404711	55.9424	circular	2259647	Enterobacterales	Enterobacteriaceae
Raoultella_terrigena	NCTC9189	GCF_902109485.1	NZ_LR595855.1	Chromosome	5689207	57.2135	linear	577	Enterobacterales	Enterobacteriaceae
Reinekea_forsetii	Hel1_31_D35	GCF_002795845.1	NZ_CP011797.1	Chromosome	3660060	52.9984	circular	1336806	Oceanospirillales	Saccharospirillaceae
Rheinheimera_sp.	D18	GCF_004345025.1	NZ_CP037745.1	Chromosome	3308353	44.3966	circular	2545632	Chromatiales	Chromatiaceae
Rheinheimera_sp.	LHK132	GCF_003990335.1	NZ_CP034683.1	Chromosome	4628354	46.6753	circular	2498451	Chromatiales	Chromatiaceae
Rhodanobacter_denitrificans	2APBS1	GCF_000230695.2	NC_020541.1	Chromosome	4225490	67.4543	circular	666685	Xanthomonadales	Rhodanobacteraceae
Rhodanobacter_glycinis	T01E-68	GCF_008000795.1	NZ_CP042807.1	Chromosome	4172240	64.5654	circular	582702	Xanthomonadales	Rhodanobacteraceae
Rodentibacter_heylii	G1	GCF_010587025.1	NZ_CP040863.1	Chromosome	2607636	40.2039	circular	1906744	Pasteurellales	Pasteurellaceae
Rodentibacter_pneumotropicus	NCTC8284	GCF_900637805.1	NZ_LR134405.1	Chromosome	2439769	40.1111	circular	758	Pasteurellales	Pasteurellaceae
Rouxiella_badensis	C173	GCF_014859005.1	NZ_CP060592.1	Chromosome	4932173	53.0171	circular	1646377	Enterobacterales	Yersiniaceae
Saccharophagus_degradans	1940-02-01	GCF_000013665.1	NC_007912.1	Chromosome	5057531	45.8261	circular	203122	Cellvibrionales	Cellvibrionaceae
Saccharospirillum_mangrovi	HK-33	GCF_003367315.1	NZ_CP031415.1	Chromosome	3686911	57.3713	circular	2161747	Oceanospirillales	Saccharospirillaceae
Salinicola_tamaricis	F01	GCF_003006155.1	NZ_CP023559.1	Chromosome	4276240	65.6823	circular	1771309	Oceanospirillales	Halomonadaceae
Salinimonas_lutimaris	DPSR-4	GCF_005222225.1	NZ_CP036536.1	Chromosome	4123530	49.7665	circular	914153	Alteromonadales	Alteromonadaceae
Salinimonas_sediminis	N102	GCF_003429285.1	NZ_CP031769.1	Chromosome	4440293	48.2097	circular	2303538	Alteromonadales	Alteromonadaceae
Salinimonas_sp.	KX18D6	GCF_006228385.1	NZ_CP039852.1	Chromosome	3811475	47.5938	circular	2572577	Alteromonadales	Alteromonadaceae
Saliniradius_amylolyticus	HMF8227	GCF_003143555.1	NZ_CP029347.1	Chromosome	3214946	52.1357	linear	2183582	Alteromonadales	Alteromonadaceae
Salinisphaera_sp.	LB1	GCF_003177035.1	NZ_CP029488.1	Chromosome	4141708	63.9785	circular	2183911	Salinisphaerales	Salinisphaeraceae
Salinivibrio_costicola	M318	GCF_011765565.1	NZ_CP050266.1	Chromosome	2883537	50.0824	circular	51367	Vibrionales	Vibrionaceae
Salinivibrio_kushneri	AL184	GCF_005280275.1	NZ_CP040021.1	Chromosome	2840906	50.8483	circular	1908198	Vibrionales	Vibrionaceae
Salinivibrio_sp.	YCSC6	GCF_004916735.1	NZ_CP039516.1	Chromosome	2952600	49.9964	circular	2003370	Vibrionales	Vibrionaceae
Salmonella_bongori	NCTC12419	GCF_900635485.1	NZ_LR134137.1	Chromosome	4466174	51.3287	circular	54736	Enterobacterales	Enterobacteriaceae
Salmonella_bongori	CFSAN000510	GCF_009648775.1	NZ_CP045766.1	Chromosome	4459434	51.3291	circular	1299282	Enterobacterales	Enterobacteriaceae
Salmonella_bongori	N268-08	GCF_000439255.1	NC_021870.1	Chromosome	4683551	51.3412	circular	1197719	Enterobacterales	Enterobacteriaceae
Salmonella_bongori	NCTC_12419	GCF_000252995.1	NC_015761.1	Chromosome	4460105	51.3297	circular	218493	Enterobacterales	Enterobacteriaceae
Salmonella_bongori_serovar_48:z41:-	RKS3044	GCF_000709535.1	NZ_CP006692.1	Chromosome	4394500	51.3972	circular	1382510	Enterobacterales	Enterobacteriaceae
Salmonella_bongori_serovar_48:z81:-	08-0158	GCF_013138145.1	NZ_CP053336.1	Chromosome	4495420	51.3083	circular	2577118	Enterobacterales	Enterobacteriaceae
Salmonella_bongori_serovar_66:z41:-	SA19983605	GCF_002211925.1	NZ_CP022120.1	Chromosome	4468959	51.3349	circular	1243617	Enterobacterales	Enterobacteriaceae
Salmonella_enterica	NCTC10436	GCF_900475895.1	NZ_LS483428.1	Chromosome	4787620	51.879	circular	28901	Enterobacterales	Enterobacteriaceae
Salmonella_enterica_subsp._arizonae	SA20100345	GCF_002234855.1	NZ_CP022504.1	Chromosome	4586333	51.4511	circular	1243606	Enterobacterales	Enterobacteriaceae
Salmonella_enterica_subsp._arizonae_serovar_62:z36:-	RKS2983	GCF_000756465.1	NZ_CP006693.1	Chromosome	4574846	51.4738	circular	1386967	Enterobacterales	Enterobacteriaceae
Salmonella_enterica_subsp._arizonae_serovar_62:z4,z23:-	RSK2980	GCF_000018625.1	NC_010067.1	Chromosome	4600800	51.3767	circular	41514	Enterobacterales	Enterobacteriaceae
Salmonella_enterica_subsp._arizonae_serovar_63:g,z51:-	SA19981204	GCF_003324775.1	NZ_CP029991.1	Chromosome	4598348	51.4542	circular	1243607	Enterobacterales	Enterobacteriaceae
Salmonella_enterica_subsp._diarizonae	NCTC10381	GCF_900478155.1	NZ_LS483474.1	Chromosome	5219421	51.2127	circular	59204	Enterobacterales	Enterobacteriaceae
Salmonella_enterica_subsp._diarizonae_serovar_48:i:z	SA20121591	GCF_003324755.1	NZ_CP029989.1	Chromosome	5361355	51.1772	circular	1192842	Enterobacterales	Enterobacteriaceae
Salmonella_enterica_subsp._diarizonae_serovar_50:k:z	MZ0080	GCF_002211965.1	NZ_CP022142.1	Chromosome	5076950	51.5387	circular	1243612	Enterobacterales	Enterobacteriaceae
Salmonella_enterica_subsp._diarizonae_serovar_61:k:1,5,_7	14-SA00836-0	GCF_013328855.1	NZ_CP054422.1	Chromosome	4832352	51.4953	circular	2339227	Enterobacterales	Enterobacteriaceae
Salmonella_enterica_subsp._diarizonae_serovar_65:c:z	SA20044251	GCF_002211825.1	NZ_CP022135.1	Chromosome	4913978	51.6421	circular	1243616	Enterobacterales	Enterobacteriaceae
Salmonella_enterica_subsp._diarizonae_serovar_b,50:-:-	XXB1403	GCF_014123145.1	NZ_CP059886.1	Chromosome	4918860	51.4302	circular	2760407	Enterobacterales	Enterobacteriaceae
Salmonella_enterica_subsp._enterica	NCTC5741	GCF_900636155.1	NZ_LR134232.1	Chromosome	4723444	52.2545	circular	59201	Enterobacterales	Enterobacteriaceae
Salmonella_enterica_subsp._enterica_serovar_1,4,[5],12:i:-	PNCS007098	GCF_009017335.1	NZ_CP044967.1	Chromosome	4773032	52.273	circular	2583588	Enterobacterales	Enterobacteriaceae
Salmonella_enterica_subsp._enterica_serovar_4,[5],12:i:-	PNCS009991	GCF_009756605.1	NZ_CP037881.1	Chromosome	5036850	52.1739	circular	440524	Enterobacterales	Enterobacteriaceae
Salmonella_enterica_subsp._enterica_serovar_4,[5],12:i:-	08-1736	GCF_000430165.1	NC_021820.1	Chromosome	4822189	52.2492	circular	866913	Enterobacterales	Enterobacteriaceae
Salmonella_enterica_subsp._enterica_serovar_Abaetetuba	ATCC_35640	GCF_000487915.2	NZ_CP007532.1	Chromosome	4547600	52.3209	circular	1208611	Enterobacterales	Enterobacteriaceae
Salmonella_enterica_subsp._enterica_serovar_Aberdeen	NCTC5791	GCF_900477885.1	NZ_LS483453.1	Chromosome	4644636	52.3285	circular	260367	Enterobacterales	Enterobacteriaceae
Salmonella_enterica_subsp._enterica_serovar_Abony	14	GCF_000487615.2	NZ_CP007534.1	Chromosome	4737447	52.1796	circular	1029983	Enterobacterales	Enterobacteriaceae
Salmonella_enterica_subsp._enterica_serovar_Adjame	389598	GCF_013358425.1	NZ_CP054827.1	Chromosome	4669238	52.2588	circular	2021403	Enterobacterales	Enterobacteriaceae
Salmonella_enterica_subsp._enterica_serovar_Agona	SG17-135	GCF_012169275.1	NZ_CP048775.1	Chromosome	4813284	52.0716	circular	58095	Enterobacterales	Enterobacteriaceae
Salmonella_enterica_subsp._enterica_serovar_Agona	24249	GCF_000503845.1	NC_022991.1	Chromosome	4762840	52.1125	circular	1406860	Enterobacterales	Enterobacteriaceae
Salmonella_enterica_subsp._enterica_serovar_Agona	392869-2	GCF_000494385.3	NZ_CP015024.2	Chromosome	4798531	52.081	circular	1072590	Enterobacterales	Enterobacteriaceae
Salmonella_enterica_subsp._enterica_serovar_Agona	SL483	GCF_000020885.1	NC_011149.1	Chromosome	4798660	52.0842	circular	454166	Enterobacterales	Enterobacteriaceae
Salmonella_enterica_subsp._enterica_serovar_Agona_	460004_2-1	GCF_000484195.3	NZ_CP011259.2	Chromosome	4797172	52.0832	circular	1124917	Enterobacterales	Enterobacteriaceae
Salmonella_enterica_subsp._enterica_serovar_Albany	Â R16.0431	GCF_014840915.1	NZ_CP062004.1	Chromosome	5024881	51.9438	circular	211968	Enterobacterales	Enterobacteriaceae
Salmonella_enterica_subsp._enterica_serovar_Albany	ATCC_51960	GCF_000487515.2	NZ_CP019177.1	Chromosome	4805448	52.1206	circular	1173798	Enterobacterales	Enterobacteriaceae
Salmonella_enterica_subsp._enterica_serovar_Anatum	Sal-5091	GCF_011466815.1	NZ_CP045518.1	Chromosome	4641736	52.1792	circular	58712	Enterobacterales	Enterobacteriaceae
Salmonella_enterica_subsp._enterica_serovar_Anatum	ATCC_BAA-1592	GCF_000487575.2	NZ_CP007531.1	Chromosome	4706101	52.2236	circular	984211	Enterobacterales	Enterobacteriaceae
Salmonella_enterica_subsp._enterica_serovar_Anatum	CDC_06-0532	GCF_000940895.2	NZ_CP007211.2	Chromosome	4667713	52.1836	circular	1454592	Enterobacterales	Enterobacteriaceae
Salmonella_enterica_subsp._enterica_serovar_Anatum	CFSAN003961	GCF_006517155.1	NZ_CP041183.1	Chromosome	4752859	52.1775	circular	1399029	Enterobacterales	Enterobacteriaceae
Salmonella_enterica_subsp._enterica_serovar_Anatum	USDA-ARS-USMARC-1175	GCF_000963535.2	NZ_CP007483.2	Chromosome	4731596	52.1697	circular	1454590	Enterobacterales	Enterobacteriaceae
Salmonella_enterica_subsp._enterica_serovar_Anatum	USDA-ARS-USMARC-1676	GCF_001620225.1	NZ_CP014620.1	Chromosome	4676958	52.2397	circular	1454587	Enterobacterales	Enterobacteriaceae
Salmonella_enterica_subsp._enterica_serovar_Anatum	USDA-ARS-USMARC-1677	GCF_001623545.2	NZ_CP014663.2	Chromosome	4836393	52.1726	circular	1454588	Enterobacterales	Enterobacteriaceae
Salmonella_enterica_subsp._enterica_serovar_Anatum	USDA-ARS-USMARC-1727	GCF_001620205.2	NZ_CP014621.2	Chromosome	4883499	52.1783	circular	1454584	Enterobacterales	Enterobacteriaceae
Salmonella_enterica_subsp._enterica_serovar_Anatum	USDA-ARS-USMARC-1728	GCF_001623585.1	NZ_CP014664.1	Chromosome	4783492	52.1609	circular	1454589	Enterobacterales	Enterobacteriaceae
Salmonella_enterica_subsp._enterica_serovar_Anatum	USDA-ARS-USMARC-1735	GCF_000988525.3	NZ_CP007584.2	Chromosome	4844415	52.1317	circular	1454585	Enterobacterales	Enterobacteriaceae
Salmonella_enterica_subsp._enterica_serovar_Anatum	USDA-ARS-USMARC-1736	GCF_001620115.1	NZ_CP014657.1	Chromosome	4704371	52.2226	circular	1454586	Enterobacterales	Enterobacteriaceae
Salmonella_enterica_subsp._enterica_serovar_Anatum	USDA-ARS-USMARC-1765	GCF_001620135.2	NZ_CP014659.2	Chromosome	4945392	52.1694	circular	1454593	Enterobacterales	Enterobacteriaceae
Salmonella_enterica_subsp._enterica_serovar_Anatum	USDA-ARS-USMARC-1766	GCF_001623625.1	NZ_CP014665.1	Chromosome	4751034	52.1951	circular	1454594	Enterobacterales	Enterobacteriaceae
Salmonella_enterica_subsp._enterica_serovar_Anatum	USDA-ARS-USMARC-1781	GCF_001623665.2	NZ_CP014666.2	Chromosome	4635697	52.2123	circular	1454596	Enterobacterales	Enterobacteriaceae
Salmonella_enterica_subsp._enterica_serovar_Anatum	USDA-ARS-USMARC-1783	GCF_001620155.1	NZ_CP014661.1	Chromosome	4700848	52.2284	circular	1454583	Enterobacterales	Enterobacteriaceae
Salmonella_enterica_subsp._enterica_serovar_Antsalova	S01-0511	GCF_001956735.1	NZ_CP019116.1	Chromosome	4648086	52.2654	circular	1242087	Enterobacterales	Enterobacteriaceae
Salmonella_enterica_subsp._enterica_serovar_Apapa	SA20060561	GCF_001975285.1	NZ_CP019403.1	Chromosome	4801658	52.1659	circular	1242088	Enterobacterales	Enterobacteriaceae
Salmonella_enterica_subsp._enterica_serovar_Bardo	SA20113257	GCF_001975305.1	NZ_CP019404.1	Chromosome	4849139	52.2044	circular	932733	Enterobacterales	Enterobacteriaceae
Salmonella_enterica_subsp._enterica_serovar_Bareilly	RSE03	GCF_003994755.1	NZ_CP034721.1	Chromosome	4682141	52.2692	circular	58096	Enterobacterales	Enterobacteriaceae
Salmonella_enterica_subsp._enterica_serovar_Bareilly	CFSAN000189	GCF_009667855.1	NZ_CP034177.1	Chromosome	4724806	52.2485	circular	1173427	Enterobacterales	Enterobacteriaceae
Salmonella_enterica_subsp._enterica_serovar_Bareilly	CFSAN000191	GCF_003627015.2	NZ_CP032622.2	Chromosome	4727462	52.2502	circular	1173457	Enterobacterales	Enterobacteriaceae
Salmonella_enterica_subsp._enterica_serovar_Bareilly	CFSAN000211	GCF_000698715.2	NZ_CP039500.1	Chromosome	4727567	52.2506	circular	1173459	Enterobacterales	Enterobacteriaceae
Salmonella_enterica_subsp._enterica_serovar_Bareilly	CFSAN000212	GCF_000748245.2	NZ_CP039499.1	Chromosome	4727570	52.2505	circular	1173461	Enterobacterales	Enterobacteriaceae
Salmonella_enterica_subsp._enterica_serovar_Bareilly	CFSAN000228	GCF_000748565.2	NZ_CP039498.1	Chromosome	4774876	52.2147	circular	1173456	Enterobacterales	Enterobacteriaceae
Salmonella_enterica_subsp._enterica_serovar_Bareilly	CFSAN000661	GCF_009648835.1	NZ_CP045759.1	Chromosome	4726556	52.2494	circular	1182172	Enterobacterales	Enterobacteriaceae
Salmonella_enterica_subsp._enterica_serovar_Bareilly	CFSAN000669	GCF_009648755.1	NZ_CP045757.1	Chromosome	4726556	52.2494	circular	1182174	Enterobacterales	Enterobacteriaceae
Salmonella_enterica_subsp._enterica_serovar_Bareilly	CFSAN000700	GCF_004848545.1	NZ_CP039491.1	Chromosome	4726555	52.2492	circular	1182176	Enterobacterales	Enterobacteriaceae
Salmonella_enterica_subsp._enterica_serovar_Bareilly	CFSAN000752	GCF_009648735.1	NZ_CP045754.1	Chromosome	4726556	52.2495	circular	1182177	Enterobacterales	Enterobacteriaceae
Salmonella_enterica_subsp._enterica_serovar_Bareilly	CFSAN000753	GCF_004848405.1	NZ_CP039487.1	Chromosome	4726557	52.2492	circular	1182178	Enterobacterales	Enterobacteriaceae
Salmonella_enterica_subsp._enterica_serovar_Bareilly	CFSAN000951	GCF_004847565.1	NZ_CP039486.1	Chromosome	4726556	52.2492	circular	1182180	Enterobacterales	Enterobacteriaceae
Salmonella_enterica_subsp._enterica_serovar_Bareilly	CFSAN000952	GCF_004847585.1	NZ_CP039484.1	Chromosome	4726550	52.2493	circular	1182181	Enterobacterales	Enterobacteriaceae
Salmonella_enterica_subsp._enterica_serovar_Bareilly	CFSAN000954	GCF_004847345.1	NZ_CP039482.1	Chromosome	4726558	52.2484	circular	1182183	Enterobacterales	Enterobacteriaceae
Salmonella_enterica_subsp._enterica_serovar_Bareilly	CFSAN000958	GCF_004848145.1	NZ_CP039480.1	Chromosome	4726543	52.2493	circular	1182188	Enterobacterales	Enterobacteriaceae
Salmonella_enterica_subsp._enterica_serovar_Bareilly	CFSAN000960	GCF_004847885.1	NZ_CP039478.1	Chromosome	4726552	52.2492	circular	1182190	Enterobacterales	Enterobacteriaceae
Salmonella_enterica_subsp._enterica_serovar_Bareilly	CFSAN000961	GCF_004847745.1	NZ_CP039477.1	Chromosome	4726558	52.2492	circular	1182191	Enterobacterales	Enterobacteriaceae
Salmonella_enterica_subsp._enterica_serovar_Bareilly	CFSAN000963	GCF_004847625.1	NZ_CP039476.1	Chromosome	4726558	52.2492	circular	1182193	Enterobacterales	Enterobacteriaceae
Salmonella_enterica_subsp._enterica_serovar_Bareilly	CFSAN000968	GCF_004847605.1	NZ_CP039473.1	Chromosome	4726548	52.2492	circular	1183391	Enterobacterales	Enterobacteriaceae
Salmonella_enterica_subsp._enterica_serovar_Bareilly	CFSAN000970	GCF_004847545.1	NZ_CP039471.1	Chromosome	4726554	52.2492	circular	1183393	Enterobacterales	Enterobacteriaceae
Salmonella_enterica_subsp._enterica_serovar_Bareilly	CFSAN001112	GCF_004847525.1	NZ_CP039469.1	Chromosome	4726545	52.2493	circular	1208629	Enterobacterales	Enterobacteriaceae
Salmonella_enterica_subsp._enterica_serovar_Bareilly	CFSAN001115	GCF_004847505.1	NZ_CP039467.1	Chromosome	4726542	52.2493	circular	1208630	Enterobacterales	Enterobacteriaceae
Salmonella_enterica_subsp._enterica_serovar_Bareilly	CFSAN001118	GCF_004847145.1	NZ_CP039465.1	Chromosome	4726540	52.2493	circular	1208622	Enterobacterales	Enterobacteriaceae
Salmonella_enterica_subsp._enterica_serovar_Bareilly	CFSAN001140	GCF_004847005.1	NZ_CP039463.1	Chromosome	4726559	52.2492	circular	1208623	Enterobacterales	Enterobacteriaceae
Salmonella_enterica_subsp._enterica_serovar_Bergen	ST350	GCF_001975325.1	NZ_CP019405.1	Chromosome	4801835	52.2702	circular	1240708	Enterobacterales	Enterobacteriaceae
Salmonella_enterica_subsp._enterica_serovar_Berta	SA20141895	GCF_003324875.1	NZ_CP030005.1	Chromosome	4725468	52.3393	circular	28142	Enterobacterales	Enterobacteriaceae
Salmonella_enterica_subsp._enterica_serovar_Birkenhead	AUSMDU00010532	GCF_009664615.1	NZ_CP045958.1	Chromosome	4692229	52.3504	circular	1962641	Enterobacterales	Enterobacteriaceae
Salmonella_enterica_subsp._enterica_serovar_Blegdam	S-1824	GCF_001975265.1	NZ_CP019406.1	Chromosome	4693979	52.254	circular	1240694	Enterobacterales	Enterobacteriaceae
Salmonella_enterica_subsp._enterica_serovar_Blockley	159838	GCF_009667745.1	NZ_CP043662.1	Chromosome	4903781	52.1956	circular	57741	Enterobacterales	Enterobacteriaceae
Salmonella_enterica_subsp._enterica_serovar_Borreze	SA20041063	GCF_001975345.1	NZ_CP019407.1	Chromosome	4777558	52.0981	circular	1242089	Enterobacterales	Enterobacteriaceae
Salmonella_enterica_subsp._enterica_serovar_Braenderup	FORC93	GCF_007833775.1	NZ_CP032304.1	Chromosome	4704113	52.3025	circular	149391	Enterobacterales	Enterobacteriaceae
Salmonella_enterica_subsp._enterica_serovar_Brancaster	sg_ww281	GCF_004194635.3	NZ_CP036166.1	Chromosome	4808491	52.1282	circular	2511819	Enterobacterales	Enterobacteriaceae
Salmonella_enterica_subsp._enterica_serovar_Brandenburg	USDA-ARS-USMARC-60983	GCF_004328765.1	NZ_CP025280.1	Chromosome	4662027	52.2449	circular	149387	Enterobacterales	Enterobacteriaceae
Salmonella_enterica_subsp._enterica_serovar_Bredeney	NCTC6026	GCF_900478205.1	NZ_LS483481.1	Chromosome	4627083	52.1603	circular	134047	Enterobacterales	Enterobacteriaceae
Salmonella_enterica_subsp._enterica_serovar_Bredeney	CFSAN001080	GCF_000487775.1	NZ_CP007533.1	Chromosome	4603849	52.255	circular	1194154	Enterobacterales	Enterobacteriaceae
Salmonella_enterica_subsp._enterica_serovar_California	CD-SL01	GCF_005222465.1	NZ_CP028900.1	Chromosome	4833791	52.1098	circular	29474	Enterobacterales	Enterobacteriaceae
Salmonella_enterica_subsp._enterica_serovar_Carmel	NCTC9872	GCF_900477895.1	NZ_LS483455.1	Chromosome	4563000	52.2005	circular	2564310	Enterobacterales	Enterobacteriaceae
Salmonella_enterica_subsp._enterica_serovar_Cerro	NCTC9872	GCF_001941405.1	NZ_CP008925.1	Chromosome	4602439	52.3128	circular	340188	Enterobacterales	Enterobacteriaceae
Salmonella_enterica_subsp._enterica_serovar_Cerro	CFSAN001588	GCF_000505365.2	NZ_CP012833.1	Chromosome	4651400	52.2857	circular	1410916	Enterobacterales	Enterobacteriaceae
Salmonella_enterica_subsp._enterica_serovar_Chester	ATCC_11997	GCF_000487255.2	NZ_CP019178.1	Chromosome	4660922	52.2124	circular	941190	Enterobacterales	Enterobacteriaceae
Salmonella_enterica_subsp._enterica_serovar_Choleraesuis	C500	GCF_000742815.1	NZ_CP007639.1	Chromosome	4751585	52.1821	circular	119912	Enterobacterales	Enterobacteriaceae
Salmonella_enterica_subsp._enterica_serovar_Choleraesuis	ATCC_10708	GCF_000487295.3	NZ_CP012344.2	Chromosome	4752095	52.1833	circular	938142	Enterobacterales	Enterobacteriaceae
Salmonella_enterica_subsp._enterica_serovar_Choleraesuis	SC-B67	GCF_000008105.1	NC_006905.1	Chromosome	4755700	52.1567	circular	321314	Enterobacterales	Enterobacteriaceae
Salmonella_enterica_subsp._enterica_serovar_Concord	AR-0407	GCF_008727535.1	NZ_CP044177.1	Chromosome	5139919	51.956	circular	483687	Enterobacterales	Enterobacteriaceae
Salmonella_enterica_subsp._enterica_serovar_Corvallis	AR-0406	GCF_008727555.1	NZ_CP044200.1	Chromosome	4799356	52.0814	circular	593905	Enterobacterales	Enterobacteriaceae
Salmonella_enterica_subsp._enterica_serovar_Crossness	1422-74	GCF_001975245.1	NZ_CP019408.1	Chromosome	4847468	52.207	circular	1242090	Enterobacterales	Enterobacteriaceae
Salmonella_enterica_subsp._enterica_serovar_Cubana	CFSAN002050	GCF_000430125.1	NC_021818.1	Chromosome	4977480	52.2417	circular	1271863	Enterobacterales	Enterobacteriaceae
Salmonella_enterica_subsp._enterica_serovar_Derby	2014LSAL01779	GCF_002946375.1	NZ_CP026609.1	Chromosome	4846817	52.1101	circular	28144	Enterobacterales	Enterobacteriaceae
Salmonella_enterica_subsp._enterica_serovar_Djakarta	S-1087	GCF_001975365.1	NZ_CP019409.1	Chromosome	4668861	52.3384	circular	1242091	Enterobacterales	Enterobacteriaceae
Salmonella_enterica_subsp._enterica_serovar_Dublin	USMARC-69807	GCF_003595725.1	NZ_CP032379.1	Chromosome	4844213	52.1813	circular	98360	Enterobacterales	Enterobacteriaceae
Salmonella_enterica_subsp._enterica_serovar_Dublin	ATCC_39184	GCF_001953035.1	NZ_CP019179.1	Chromosome	4842582	52.1851	circular	687860	Enterobacterales	Enterobacteriaceae
Salmonella_enterica_subsp._enterica_serovar_Dublin	CT_02021853	GCF_000020925.1	NC_011205.1	Chromosome	4842908	52.1796	circular	439851	Enterobacterales	Enterobacteriaceae
Salmonella_enterica_subsp._enterica_serovar_Enteritidis	SE74	GCF_012050905.1	NZ_CP050723.1	Chromosome	4679573	52.1766	circular	149539	Enterobacterales	Enterobacteriaceae
Salmonella_enterica_subsp._enterica_serovar_Enteritidis	18569	GCF_000335875.2	NZ_CP011394.1	Chromosome	4685993	52.167	circular	696867	Enterobacterales	Enterobacteriaceae
Salmonella_enterica_subsp._enterica_serovar_Enteritidis	77-1427	GCF_000280315.2	NZ_CP007598.1	Chromosome	4679081	52.1731	circular	926034	Enterobacterales	Enterobacteriaceae
Salmonella_enterica_subsp._enterica_serovar_Enteritidis	CDC_2010K_0968	GCF_000329365.2	NZ_CP007528.1	Chromosome	4679662	52.1727	circular	886715	Enterobacterales	Enterobacteriaceae
Salmonella_enterica_subsp._enterica_serovar_Enteritidis	EC20090641	GCF_000626275.2	NZ_CP007249.2	Chromosome	4712309	52.1569	circular	1412453	Enterobacterales	Enterobacteriaceae
Salmonella_enterica_subsp._enterica_serovar_Enteritidis	EC20090698	GCF_000626255.1	NZ_CP007248.1	Chromosome	4680996	52.1748	circular	1412454	Enterobacterales	Enterobacteriaceae
Salmonella_enterica_subsp._enterica_serovar_Enteritidis	EC20100101	GCF_000626215.1	NZ_CP007246.1	Chromosome	4654156	52.1747	circular	1412457	Enterobacterales	Enterobacteriaceae
Salmonella_enterica_subsp._enterica_serovar_Enteritidis	EC20100325	GCF_000626695.2	NZ_CP007360.2	Chromosome	4685849	52.1648	circular	1412600	Enterobacterales	Enterobacteriaceae
Salmonella_enterica_subsp._enterica_serovar_Enteritidis	EC20110221	GCF_000626235.1	NZ_CP007247.1	Chromosome	4709033	52.1647	circular	1412455	Enterobacterales	Enterobacteriaceae
Salmonella_enterica_subsp._enterica_serovar_Enteritidis	EC20110354	GCF_000626175.1	NZ_CP007175.1	Chromosome	4711160	52.1572	circular	1243619	Enterobacterales	Enterobacteriaceae
Salmonella_enterica_subsp._enterica_serovar_Enteritidis	EC20110355	GCF_000626295.1	NZ_CP007250.1	Chromosome	4681839	52.1735	circular	1243620	Enterobacterales	Enterobacteriaceae
Salmonella_enterica_subsp._enterica_serovar_Enteritidis	EC20110356	GCF_000623375.1	NZ_CP007262.1	Chromosome	4682805	52.1765	circular	1243621	Enterobacterales	Enterobacteriaceae
Salmonella_enterica_subsp._enterica_serovar_Enteritidis	EC20110357	GCF_000623355.1	NZ_CP007261.1	Chromosome	4678418	52.1701	circular	1244111	Enterobacterales	Enterobacteriaceae
Salmonella_enterica_subsp._enterica_serovar_Enteritidis	EC20110358	GCF_000623335.1	NZ_CP007260.1	Chromosome	4678687	52.1721	circular	1244112	Enterobacterales	Enterobacteriaceae
Salmonella_enterica_subsp._enterica_serovar_Enteritidis	EC20110359	GCF_000623315.1	NZ_CP007259.1	Chromosome	4711474	52.1567	circular	1244113	Enterobacterales	Enterobacteriaceae
Salmonella_enterica_subsp._enterica_serovar_Enteritidis	EC20110360	GCF_000623295.1	NZ_CP007258.1	Chromosome	4678618	52.1723	circular	1244118	Enterobacterales	Enterobacteriaceae
Salmonella_enterica_subsp._enterica_serovar_Enteritidis	EC20110361	GCF_000623275.1	NZ_CP007263.1	Chromosome	4682911	52.1758	circular	1244119	Enterobacterales	Enterobacteriaceae
Salmonella_enterica_subsp._enterica_serovar_Enteritidis	EC20111095	GCF_000626375.1	NZ_CP007254.1	Chromosome	4679953	52.1735	circular	1244120	Enterobacterales	Enterobacteriaceae
Salmonella_enterica_subsp._enterica_serovar_Enteritidis	EC20111174	GCF_000626355.1	NZ_CP007253.1	Chromosome	4683803	52.1763	circular	1244122	Enterobacterales	Enterobacteriaceae
Salmonella_enterica_subsp._enterica_serovar_Enteritidis	EC20111175	GCF_000626335.1	NZ_CP007252.1	Chromosome	4679808	52.1733	circular	1244121	Enterobacterales	Enterobacteriaceae
Salmonella_enterica_subsp._enterica_serovar_Enteritidis	EC20120002	GCF_000624395.2	NZ_CP007329.2	Chromosome	4679418	52.1729	circular	1412466	Enterobacterales	Enterobacteriaceae
Salmonella_enterica_subsp._enterica_serovar_Enteritidis	EC20120005	GCF_000623195.2	NZ_CP007267.2	Chromosome	4679291	52.1727	circular	1412468	Enterobacterales	Enterobacteriaceae
Salmonella_enterica_subsp._enterica_serovar_Enteritidis	EC20120008	GCF_000626195.1	NZ_CP007245.1	Chromosome	4711924	52.1574	circular	1412470	Enterobacterales	Enterobacteriaceae
Salmonella_enterica_subsp._enterica_serovar_Enteritidis	EC20120200	GCF_000626095.2	NZ_CP007434.2	Chromosome	4685848	52.1648	circular	1412529	Enterobacterales	Enterobacteriaceae
Salmonella_enterica_subsp._enterica_serovar_Enteritidis	EC20121175	GCF_000623055.1	NZ_CP007269.1	Chromosome	4679953	52.1735	circular	1412592	Enterobacterales	Enterobacteriaceae
Salmonella_enterica_subsp._enterica_serovar_Enteritidis	EC20121177	GCF_000624175.1	NZ_CP007333.1	Chromosome	4685848	52.1667	circular	1412594	Enterobacterales	Enterobacteriaceae
Salmonella_enterica_subsp._enterica_serovar_Enteritidis	EC20121178	GCF_000623095.1	NZ_CP007271.1	Chromosome	4685848	52.1668	circular	1412595	Enterobacterales	Enterobacteriaceae
Salmonella_enterica_subsp._enterica_serovar_Enteritidis	EC20121179	GCF_000623115.2	NZ_CP007272.2	Chromosome	4685848	52.1671	circular	1412596	Enterobacterales	Enterobacteriaceae
Salmonella_enterica_subsp._enterica_serovar_Enteritidis	EC20121180	GCF_000623135.1	NZ_CP007273.1	Chromosome	4685848	52.1671	circular	1412597	Enterobacterales	Enterobacteriaceae
Salmonella_enterica_subsp._enterica_serovar_Enteritidis	P125109	GCF_000009505.1	NC_011294.1	Chromosome	4685848	52.1673	circular	550537	Enterobacterales	Enterobacteriaceae
Salmonella_enterica_subsp._enterica_serovar_Enteritidis	RM2968	GCF_003184425.1	NZ_CP028151.1	Chromosome	4668875	52.1401	circular	998822	Enterobacterales	Enterobacteriaceae
Salmonella_enterica_subsp._enterica_serovar_Enteritidis	SA19960848	GCF_000623615.2	NZ_CP007280.2	Chromosome	4685848	52.1657	circular	1412487	Enterobacterales	Enterobacteriaceae
Salmonella_enterica_subsp._enterica_serovar_Enteritidis	SA19970510	GCF_000623655.2	NZ_CP007282.2	Chromosome	4685847	52.1655	circular	1412473	Enterobacterales	Enterobacteriaceae
Salmonella_enterica_subsp._enterica_serovar_Enteritidis	SA19970769	GCF_000623675.2	NZ_CP007283.2	Chromosome	4685848	52.166	circular	1412474	Enterobacterales	Enterobacteriaceae
Salmonella_enterica_subsp._enterica_serovar_Enteritidis	SA19980677	GCF_000623715.2	NZ_CP007285.2	Chromosome	4685849	52.165	circular	1412472	Enterobacterales	Enterobacteriaceae
Salmonella_enterica_subsp._enterica_serovar_Enteritidis	SA19981522	GCF_000623735.2	NZ_CP007286.2	Chromosome	4685848	52.1654	circular	1412485	Enterobacterales	Enterobacteriaceae
Salmonella_enterica_subsp._enterica_serovar_Enteritidis	SA19981857	GCF_000623395.2	NZ_CP007288.2	Chromosome	4685848	52.1653	circular	1412486	Enterobacterales	Enterobacteriaceae
Salmonella_enterica_subsp._enterica_serovar_Enteritidis	SA19992322	GCF_000623455.2	NZ_CP007291.2	Chromosome	4685849	52.1653	circular	1412452	Enterobacterales	Enterobacteriaceae
Salmonella_enterica_subsp._enterica_serovar_Enteritidis	SA19994216	GCF_000623475.1	NZ_CP007292.1	Chromosome	4685847	52.167	circular	1412499	Enterobacterales	Enterobacteriaceae
Salmonella_enterica_subsp._enterica_serovar_Enteritidis	SA20082034	GCF_000625855.1	NZ_CP007425.1	Chromosome	4685659	52.1663	circular	1412488	Enterobacterales	Enterobacteriaceae
Salmonella_enterica_subsp._enterica_serovar_Enteritidis	SA20094352	GCF_000624055.2	NZ_CP007312.2	Chromosome	4685849	52.1648	circular	1412491	Enterobacterales	Enterobacteriaceae
Salmonella_enterica_subsp._enterica_serovar_Florida	NCTC6480	GCF_900477995.1	NZ_LS483454.1	Chromosome	4907449	51.9435	circular	2564436	Enterobacterales	Enterobacteriaceae
Salmonella_enterica_subsp._enterica_serovar_Fresno	USMARC-69835	GCF_003590695.1	NZ_CP032444.1	Chromosome	4732430	52.2688	circular	1077085	Enterobacterales	Enterobacteriaceae
Salmonella_enterica_subsp._enterica_serovar_Gallinarum	287-91	GCF_000009525.1	NC_011274.1	Chromosome	4658697	52.2046	circular	550538	Enterobacterales	Enterobacteriaceae
Salmonella_enterica_subsp._enterica_serovar_Gallinarum	9184	GCF_000335995.2	NZ_CP019035.1	Chromosome	4609911	52.2034	circular	685040	Enterobacterales	Enterobacteriaceae
Salmonella_enterica_subsp._enterica_serovar_Gallinarum-pullorum	CDC1983-67	GCF_000462995.1	NC_022221.1	Chromosome	4623089	52.2281	circular	1225522	Enterobacterales	Enterobacteriaceae
Salmonella_enterica_subsp._enterica_serovar_Gallinarum-pullorum	RKS5078	GCF_000235545.1	NC_016831.1	Chromosome	4637962	52.2092	circular	1081093	Enterobacterales	Enterobacteriaceae
Salmonella_enterica_subsp._enterica_serovar_Gaminara	CFSAN070644	GCF_002741885.1	NZ_CP024165.1	Chromosome	4801841	52.302	circular	913070	Enterobacterales	Enterobacteriaceae
Salmonella_enterica_subsp._enterica_serovar_Gaminara	SA20063285	GCF_001448665.2	NZ_CP030288.1	Chromosome	4834965	52.2186	circular	1242094	Enterobacterales	Enterobacteriaceae
Salmonella_enterica_subsp._enterica_serovar_Give	NCTC5778	GCF_900477925.1	NZ_LS483463.1	Chromosome	4638063	52.2282	circular	46626	Enterobacterales	Enterobacteriaceae
Salmonella_enterica_subsp._enterica_serovar_Goldcoast	NCTC13175	GCF_900635695.1	NZ_LR134158.1	Chromosome	4677748	52.2322	circular	260678	Enterobacterales	Enterobacteriaceae
Salmonella_enterica_subsp._enterica_serovar_Hadar	2388-12-01	GCF_004768645.1	NZ_CP038595.1	Chromosome	4633429	52.286	circular	149385	Enterobacterales	Enterobacteriaceae
Salmonella_enterica_subsp._enterica_serovar_Hayindogo	CFSAN050752	GCF_002777175.1	NZ_CP017719.1	Chromosome	4765719	52.1511	circular	1911681	Enterobacterales	Enterobacteriaceae
Salmonella_enterica_subsp._enterica_serovar_Heidelberg	AR-0404	GCF_008727595.1	NZ_CP044181.1	Chromosome	4751364	52.1907	circular	611	Enterobacterales	Enterobacteriaceae
Salmonella_enterica_subsp._enterica_serovar_Heidelberg	41578	GCF_009648795.1	NZ_CP045762.1	Chromosome	4794364	52.1787	circular	1124936	Enterobacterales	Enterobacteriaceae
Salmonella_enterica_subsp._enterica_serovar_Heidelberg	B182	GCF_000258365.1	NC_017623.1	Chromosome	4750465	52.189	circular	1160717	Enterobacterales	Enterobacteriaceae
Salmonella_enterica_subsp._enterica_serovar_Heidelberg	CFSAN002064	GCF_000505705.1	NZ_CP005995.1	Chromosome	4783867	52.1555	circular	1299044	Enterobacterales	Enterobacteriaceae
Salmonella_enterica_subsp._enterica_serovar_Heidelberg	CFSAN002069	GCF_000430085.2	NC_021812.2	Chromosome	4783943	52.1556	circular	1271864	Enterobacterales	Enterobacteriaceae
Salmonella_enterica_subsp._enterica_serovar_Heidelberg	SARA35	GCF_000486045.2	NZ_CP019176.1	Chromosome	4751206	52.1914	circular	1029997	Enterobacterales	Enterobacteriaceae
Salmonella_enterica_subsp._enterica_serovar_Heidelberg	SL476	GCF_000020705.1	NC_011083.1	Chromosome	4888768	52.0866	circular	454169	Enterobacterales	Enterobacteriaceae
Salmonella_enterica_subsp._enterica_serovar_Hillingdon	N1529-D3	GCF_001975385.1	NZ_CP019410.1	Chromosome	4618056	52.1921	circular	1242096	Enterobacterales	Enterobacteriaceae
Salmonella_enterica_subsp._enterica_serovar_Hvittingfoss	AUSMDU00005056	GCF_009650055.1	NZ_CP045831.1	Chromosome	4744949	52.248	circular	486994	Enterobacterales	Enterobacteriaceae
Salmonella_enterica_subsp._enterica_serovar_Hvittingfoss	SA20014981	GCF_001448705.2	NZ_CP022503.1	Chromosome	4940239	52.1222	circular	1242097	Enterobacterales	Enterobacteriaceae
Salmonella_enterica_subsp._enterica_serovar_Indiana	222	GCF_014217955.1	NZ_CP031189.1	Chromosome	4796593	52.0414	circular	286783	Enterobacterales	Enterobacteriaceae
Salmonella_enterica_subsp._enterica_serovar_Infantis	NCTC6703	GCF_900478235.1	NZ_LS483479.1	Chromosome	4630342	52.3245	circular	595	Enterobacterales	Enterobacteriaceae
Salmonella_enterica_subsp._enterica_serovar_Inverness	ATCC_10720	GCF_000487155.2	NZ_CP019181.1	Chromosome	4865682	52.0932	circular	941187	Enterobacterales	Enterobacteriaceae
Salmonella_enterica_subsp._enterica_serovar_Java	NCTC5706	GCF_900086565.1	NZ_LT571437.1	Chromosome	4756780	52.2113	circular	224729	Enterobacterales	Enterobacteriaceae
Salmonella_enterica_subsp._enterica_serovar_Javiana	CFSAN001992	GCF_000341425.1	NC_020307.1	Chromosome	4634161	52.21	circular	1267753	Enterobacterales	Enterobacteriaceae
Salmonella_enterica_subsp._enterica_serovar_Johannesburg	ST203	GCF_001975405.1	NZ_CP019411.1	Chromosome	4651794	52.2873	circular	1242101	Enterobacterales	Enterobacteriaceae
Salmonella_enterica_subsp._enterica_serovar_Kentucky	VNSEC013	GCF_013376955.1	NZ_CP039439.1	Chromosome	4831443	52.224	circular	192955	Enterobacterales	Enterobacteriaceae
Salmonella_enterica_subsp._enterica_serovar_Kentucky	SA20030505	GCF_001448485.2	NZ_CP022500.1	Chromosome	4782363	52.1756	circular	1242102	Enterobacterales	Enterobacteriaceae
Salmonella_enterica_subsp._enterica_serovar_Kentucky	SA20030505	GCF_001448485.2	NZ_CP022501.1	Chromosome	1857	48.0345	circular	1242102	Enterobacterales	Enterobacteriaceae
Salmonella_enterica_subsp._enterica_serovar_Koessen	S-1501	GCF_001975425.1	NZ_CP019412.1	Chromosome	4566169	52.2764	circular	1242105	Enterobacterales	Enterobacteriaceae
Salmonella_enterica_subsp._enterica_serovar_Kottbus	Kharkiv	GCF_014854835.1	NZ_CP062220.1	Chromosome	4799045	52.2112	circular	224727	Enterobacterales	Enterobacteriaceae
Salmonella_enterica_subsp._enterica_serovar_Krefeld	SA20030536	GCF_001975445.1	NZ_CP019413.1	Chromosome	4942273	52.011	circular	1242106	Enterobacterales	Enterobacteriaceae
Salmonella_enterica_subsp._enterica_serovar_London	HA1-SP5	GCF_014524605.1	NZ_CP060134.1	Chromosome	4747268	52.252	circular	149390	Enterobacterales	Enterobacteriaceae
Salmonella_enterica_subsp._enterica_serovar_Macclesfield	S-1643	GCF_002211585.1	NZ_CP022117.1	Chromosome	4822139	52.2547	circular	1242107	Enterobacterales	Enterobacteriaceae
Salmonella_enterica_subsp._enterica_serovar_Manchester	ST278	GCF_001975515.1	NZ_CP019414.1	Chromosome	4532753	52.2822	circular	1242108	Enterobacterales	Enterobacteriaceae
Salmonella_enterica_subsp._enterica_serovar_Manhattan	SA20084699	GCF_002234795.1	NZ_CP022497.1	Chromosome	4732484	52.2049	circular	340189	Enterobacterales	Enterobacteriaceae
Salmonella_enterica_subsp._enterica_serovar_Mbandaka	CFSAN076213	GCF_003710205.1	NZ_CP033343.1	Chromosome	4709669	52.2526	circular	192954	Enterobacterales	Enterobacteriaceae
Salmonella_enterica_subsp._enterica_serovar_Mbandaka	ATCC_51958	GCF_000486915.2	NZ_CP019183.1	Chromosome	4905181	52.2349	circular	984237	Enterobacterales	Enterobacteriaceae
Salmonella_enterica_subsp._enterica_serovar_Mikawasima	RSE15	GCF_003994575.1	NZ_CP034713.1	Chromosome	4650494	52.2975	circular	149388	Enterobacterales	Enterobacteriaceae
Salmonella_enterica_subsp._enterica_serovar_Milwaukee	SA19950795	GCF_001448785.2	NZ_CP030175.1	Chromosome	4822474	52.2461	circular	1243578	Enterobacterales	Enterobacteriaceae
Salmonella_enterica_subsp._enterica_serovar_Minnesota	CFSAN017963	GCF_002196535.1	NZ_CP017720.1	Chromosome	4716739	52.2571	circular	70803	Enterobacterales	Enterobacteriaceae
Salmonella_enterica_subsp._enterica_serovar_Minnesota	ATCC_49284	GCF_000486855.2	NZ_CP019184.1	Chromosome	4592393	52.2369	circular	1124956	Enterobacterales	Enterobacteriaceae
Salmonella_enterica_subsp._enterica_serovar_Montevideo	FCC0123	GCF_005576575.1	NZ_CP040379.1	Chromosome	4619529	52.2808	circular	115981	Enterobacterales	Enterobacteriaceae
Salmonella_enterica_subsp._enterica_serovar_Montevideo	42N	GCF_000238455.2	NZ_CP037893.1	Chromosome	4768632	52.3498	circular	763921	Enterobacterales	Enterobacteriaceae
Salmonella_enterica_subsp._enterica_serovar_Montevideo	507440-20	GCF_000188955.2	NZ_CP007530.1	Chromosome	4694375	52.2091	circular	859199	Enterobacterales	Enterobacteriaceae
Salmonella_enterica_subsp._enterica_serovar_Montevideo	531954	GCF_003073575.1	NZ_CP029035.1	Chromosome	4694397	52.2093	circular	745022	Enterobacterales	Enterobacteriaceae
Salmonella_enterica_subsp._enterica_serovar_Montevideo	CDC_07-0954	GCF_002761415.1	NZ_CP017974.1	Chromosome	4773383	52.3614	circular	1454607	Enterobacterales	Enterobacteriaceae
Salmonella_enterica_subsp._enterica_serovar_Montevideo	CDC_08-1942	GCF_002761435.1	NZ_CP017975.1	Chromosome	4700953	52.3278	circular	1454608	Enterobacterales	Enterobacteriaceae
Salmonella_enterica_subsp._enterica_serovar_Montevideo	CDC_2009K-0792	GCF_003054535.1	NZ_CP020752.1	Chromosome	4597370	52.3034	circular	1454609	Enterobacterales	Enterobacteriaceae
Salmonella_enterica_subsp._enterica_serovar_Montevideo	CDC_2010K-0257	GCF_003071485.1	NZ_CP020912.1	Chromosome	4694308	52.2085	circular	1454613	Enterobacterales	Enterobacteriaceae
Salmonella_enterica_subsp._enterica_serovar_Montevideo	CDC_2011K-1674	GCF_002761455.1	NZ_CP017976.1	Chromosome	4693862	52.3469	circular	1454610	Enterobacterales	Enterobacteriaceae
Salmonella_enterica_subsp._enterica_serovar_Montevideo	CDC_2012K-1544	GCF_002761475.1	NZ_CP017977.1	Chromosome	4726140	52.1145	circular	1454611	Enterobacterales	Enterobacteriaceae
Salmonella_enterica_subsp._enterica_serovar_Montevideo	CDC_2013K-0218	GCF_002761495.1	NZ_CP017978.1	Chromosome	4655223	52.282	circular	1454612	Enterobacterales	Enterobacteriaceae
Salmonella_enterica_subsp._enterica_serovar_Montevideo	CDC_86-0391	GCF_000973665.2	NZ_CP007540.2	Chromosome	4488371	52.3572	circular	1454606	Enterobacterales	Enterobacteriaceae
Salmonella_enterica_subsp._enterica_serovar_Montevideo	USDA-ARS-USMARC-1900	GCF_002761335.1	NZ_CP017970.1	Chromosome	4593026	52.3494	circular	1454599	Enterobacterales	Enterobacteriaceae
Salmonella_enterica_subsp._enterica_serovar_Montevideo	USDA-ARS-USMARC-1901	GCF_002761355.1	NZ_CP017971.1	Chromosome	4587202	52.3436	circular	1454598	Enterobacterales	Enterobacteriaceae
Salmonella_enterica_subsp._enterica_serovar_Montevideo	USDA-ARS-USMARC-1903	GCF_000940975.1	NZ_CP007222.1	Chromosome	4565462	52.336	circular	1454603	Enterobacterales	Enterobacteriaceae
Salmonella_enterica_subsp._enterica_serovar_Montevideo	USDA-ARS-USMARC-1904	GCF_002761375.1	NZ_CP017972.1	Chromosome	4598213	52.3024	circular	1454604	Enterobacterales	Enterobacteriaceae
Salmonella_enterica_subsp._enterica_serovar_Montevideo	USDA-ARS-USMARC-1912	GCF_002761395.1	NZ_CP017973.1	Chromosome	4547966	52.3275	circular	1454600	Enterobacterales	Enterobacteriaceae
Salmonella_enterica_subsp._enterica_serovar_Montevideo	USDA-ARS-USMARC-1913	GCF_004328785.1	NZ_CP025278.1	Chromosome	4985589	52.1156	circular	1454601	Enterobacterales	Enterobacteriaceae
Salmonella_enterica_subsp._enterica_serovar_Moscow	S-1843	GCF_001975555.1	NZ_CP019415.1	Chromosome	4690402	52.2525	circular	1243579	Enterobacterales	Enterobacteriaceae
Salmonella_enterica_subsp._enterica_serovar_Muenchen	LG26	GCF_009650395.1	NZ_CP045063.1	Chromosome	4930420	52.1568	circular	596	Enterobacterales	Enterobacteriaceae
Salmonella_enterica_subsp._enterica_serovar_Muenster	PJM1	GCF_009184685.1	NZ_CP045038.1	Chromosome	5000356	51.91	circular	82689	Enterobacterales	Enterobacteriaceae
Salmonella_enterica_subsp._enterica_serovar_Muenster	315	GCF_000487035.2	NZ_CP019198.1	Chromosome	4879583	52.1387	circular	1124958	Enterobacterales	Enterobacteriaceae
Salmonella_enterica_subsp._enterica_serovar_Muenster	420	GCF_000487015.2	NZ_CP019201.1	Chromosome	4756014	52.1826	circular	1124959	Enterobacterales	Enterobacteriaceae
Salmonella_enterica_subsp._enterica_serovar_Newport	VNSEC023	GCF_013376935.1	NZ_CP039437.1	Chromosome	4680581	52.1723	circular	108619	Enterobacterales	Enterobacteriaceae
Salmonella_enterica_subsp._enterica_serovar_Newport	CDC_2009K-1331	GCF_004136035.1	NZ_CP025248.1	Chromosome	4884276	52.1179	circular	1454625	Enterobacterales	Enterobacteriaceae
Salmonella_enterica_subsp._enterica_serovar_Newport	CDC_2010K-2159	GCF_000973685.2	NZ_CP007559.2	Chromosome	4790388	52.2611	circular	1454627	Enterobacterales	Enterobacteriaceae
Salmonella_enterica_subsp._enterica_serovar_Newport	CDC_2012K-0663	GCF_004136115.1	NZ_CP025243.1	Chromosome	4928771	52.1709	circular	1454629	Enterobacterales	Enterobacteriaceae
Salmonella_enterica_subsp._enterica_serovar_Newport	CDC_2012K-0938	GCF_004136175.1	NZ_CP025246.1	Chromosome	4810141	52.1779	circular	1454614	Enterobacterales	Enterobacteriaceae
Salmonella_enterica_subsp._enterica_serovar_Newport	CVM_21538	GCF_000272755.4	NZ_CP010282.1	Chromosome	4795842	52.2275	circular	796731	Enterobacterales	Enterobacteriaceae
Salmonella_enterica_subsp._enterica_serovar_Newport	CVM_21550	GCF_000272715.4	NZ_CP010283.1	Chromosome	4858179	52.2174	circular	796733	Enterobacterales	Enterobacteriaceae
Salmonella_enterica_subsp._enterica_serovar_Newport	CVM_22425	GCF_000272775.4	NZ_CP010279.1	Chromosome	4832938	52.1936	circular	796730	Enterobacterales	Enterobacteriaceae
Salmonella_enterica_subsp._enterica_serovar_Newport	CVM_22462	GCF_000272895.2	NZ_CP010280.1	Chromosome	4864348	52.1967	circular	858305	Enterobacterales	Enterobacteriaceae
Salmonella_enterica_subsp._enterica_serovar_Newport	CVM_22513	GCF_000272735.4	NZ_CP010281.1	Chromosome	4830769	52.2126	circular	796732	Enterobacterales	Enterobacteriaceae
Salmonella_enterica_subsp._enterica_serovar_Newport	CVM_N1543	GCF_000272835.4	NZ_CP010284.1	Chromosome	4827959	52.2129	circular	858307	Enterobacterales	Enterobacteriaceae
Salmonella_enterica_subsp._enterica_serovar_Newport	CVM_N18486	GCF_000272815.2	NZ_CP009561.1	Chromosome	4755838	52.2485	circular	858306	Enterobacterales	Enterobacteriaceae
Salmonella_enterica_subsp._enterica_serovar_Newport	Levine_1	GCF_000271885.2	NZ_CP015923.1	Chromosome	4841916	52.1421	circular	930778	Enterobacterales	Enterobacteriaceae
Salmonella_enterica_subsp._enterica_serovar_Newport	Levine_15	GCF_000271905.2	NZ_CP015924.1	Chromosome	4883715	52.189	circular	930779	Enterobacterales	Enterobacteriaceae
Salmonella_enterica_subsp._enterica_serovar_Newport	SL254	GCF_000016045.1	NC_011080.1	Chromosome	4827641	52.2167	circular	423368	Enterobacterales	Enterobacteriaceae
Salmonella_enterica_subsp._enterica_serovar_Newport	USDA-ARS-USMARC-1923	GCF_004328805.1	NZ_CP025273.1	Chromosome	4899128	52.178	circular	1454616	Enterobacterales	Enterobacteriaceae
Salmonella_enterica_subsp._enterica_serovar_Newport	USDA-ARS-USMARC-1924	GCF_004136055.1	NZ_CP025230.1	Chromosome	4863437	52.1871	circular	1454617	Enterobacterales	Enterobacteriaceae
Salmonella_enterica_subsp._enterica_serovar_Newport	USDA-ARS-USMARC-1925	GCF_004136075.1	NZ_CP025232.1	Chromosome	4774216	52.2442	circular	1454618	Enterobacterales	Enterobacteriaceae
Salmonella_enterica_subsp._enterica_serovar_Newport	USDA-ARS-USMARC-1926	GCF_004136095.1	NZ_CP025234.1	Chromosome	4830646	52.2154	circular	1454619	Enterobacterales	Enterobacteriaceae
Salmonella_enterica_subsp._enterica_serovar_Newport	USDA-ARS-USMARC-1927	GCF_000940935.2	NZ_CP007216.2	Chromosome	4695514	52.1828	circular	1454620	Enterobacterales	Enterobacteriaceae
Salmonella_enterica_subsp._enterica_serovar_Newport	USDA-ARS-USMARC-1928	GCF_004136135.1	NZ_CP025237.1	Chromosome	4830765	52.2281	circular	1454621	Enterobacterales	Enterobacteriaceae
Salmonella_enterica_subsp._enterica_serovar_Newport	USDA-ARS-USMARC-1929	GCF_004136155.1	NZ_CP025241.1	Chromosome	4859678	52.2021	circular	1454622	Enterobacterales	Enterobacteriaceae
Salmonella_enterica_subsp._enterica_serovar_Newport	USMARC-S3124.1	GCF_000442415.1	NC_021902.1	Chromosome	4915960	52.1397	circular	877468	Enterobacterales	Enterobacteriaceae
Salmonella_enterica_subsp._enterica_serovar_Newport	WA_14882	GCF_000483715.2	NZ_CP016357.1	Chromosome	4712541	52.2431	circular	997339	Enterobacterales	Enterobacteriaceae
Salmonella_enterica_subsp._enterica_serovar_Nitra	S-1687	GCF_001975605.1	NZ_CP019416.1	Chromosome	4691807	52.1896	circular	1129117	Enterobacterales	Enterobacteriaceae
Salmonella_enterica_subsp._enterica_serovar_Ohio	SA20120345	GCF_003325335.1	NZ_CP030024.1	Chromosome	4755436	52.1908	circular	117541	Enterobacterales	Enterobacteriaceae
Salmonella_enterica_subsp._enterica_serovar_Onderstepoort	SA20060086	GCF_002208255.1	NZ_CP022034.1	Chromosome	4774926	52.0838	circular	1243584	Enterobacterales	Enterobacteriaceae
Salmonella_enterica_subsp._enterica_serovar_Oranienburg	CFSAN076211	GCF_003710145.1	NZ_CP033344.1	Chromosome	4651134	52.1129	circular	28147	Enterobacterales	Enterobacteriaceae
Salmonella_enterica_subsp._enterica_serovar_Oranienburg	250	GCF_000486815.2	NZ_CP019197.1	Chromosome	4648879	52.1072	circular	997333	Enterobacterales	Enterobacteriaceae
Salmonella_enterica_subsp._enterica_serovar_Ouakam	SA20034636	GCF_002211565.1	NZ_CP022116.1	Chromosome	4874915	52.248	circular	1243586	Enterobacterales	Enterobacteriaceae
Salmonella_enterica_subsp._enterica_serovar_Panama	ATCC_7378	GCF_000486765.2	NZ_CP012346.1	Chromosome	4555576	52.2817	circular	1124961	Enterobacterales	Enterobacteriaceae
Salmonella_enterica_subsp._enterica_serovar_Paratyphi_A	FDAARGOS_368	GCF_002386165.1	NZ_CP023508.1	Chromosome	4588003	52.1502	circular	54388	Enterobacterales	Enterobacteriaceae
Salmonella_enterica_subsp._enterica_serovar_Paratyphi_A	AKU_12601	GCF_000026565.1	NC_011147.1	Chromosome	4581797	52.1837	circular	554290	Enterobacterales	Enterobacteriaceae
Salmonella_enterica_subsp._enterica_serovar_Paratyphi_A	ATCC_11511	GCF_000486725.2	NZ_CP019185.1	Chromosome	4580689	52.201	circular	941189	Enterobacterales	Enterobacteriaceae
Salmonella_enterica_subsp._enterica_serovar_Paratyphi_A	ATCC_9150	GCF_000011885.1	NC_006511.1	Chromosome	4585229	52.1644	circular	295319	Enterobacterales	Enterobacteriaceae
Salmonella_enterica_subsp._enterica_serovar_Paratyphi_B	SPB7	GCF_000018705.1	NC_010102.1	Chromosome	4858887	52.1098	circular	1016998	Enterobacterales	Enterobacteriaceae
Salmonella_enterica_subsp._enterica_serovar_Paratyphi_C	RKS4594	GCF_000018385.1	NC_012125.1	Chromosome	4833080	52.1632	circular	476213	Enterobacterales	Enterobacteriaceae
Salmonella_enterica_subsp._enterica_serovar_Pomona	ATCC_10729	GCF_000240905.2	NZ_CP019186.1	Chromosome	4482117	52.2701	circular	941188	Enterobacterales	Enterobacteriaceae
Salmonella_enterica_subsp._enterica_serovar_Poona	ATCC_BAA-1673	GCF_000493295.2	NZ_CP019189.1	Chromosome	4876720	52.2065	circular	1124962	Enterobacterales	Enterobacteriaceae
Salmonella_enterica_subsp._enterica_serovar_Pullorum	QJ-2D-Sal	GCF_003606225.1	NZ_CP022963.1	Chromosome	4728875	52.1729	circular	605	Enterobacterales	Enterobacteriaceae
Salmonella_enterica_subsp._enterica_serovar_Pullorum	ATCC_9120	GCF_000330485.2	NZ_CP012347.1	Chromosome	4694842	52.195	circular	1029979	Enterobacterales	Enterobacteriaceae
Salmonella_enterica_subsp._enterica_serovar_Quebec	S-1267	GCF_002208315.1	NZ_CP022019.1	Chromosome	4626699	52.2113	circular	1243591	Enterobacterales	Enterobacteriaceae
Salmonella_enterica_subsp._enterica_serovar_Rissen	GJ0703-2	GCF_011057955.1	NZ_CP043509.1	Chromosome	4930938	52.0801	circular	399587	Enterobacterales	Enterobacteriaceae
Salmonella_enterica_subsp._enterica_serovar_Rough_O:-:-	PNCS009880	GCF_005890095.1	NZ_CP040648.1	Chromosome	4905849	52.1516	circular	2579247	Enterobacterales	Enterobacteriaceae
Salmonella_enterica_subsp._enterica_serovar_Rubislaw	ATCC_10717	GCF_000486585.2	NZ_CP019192.1	Chromosome	4572929	52.2602	circular	938143	Enterobacterales	Enterobacteriaceae
Salmonella_enterica_subsp._enterica_serovar_Saintpaul	AUSMDU00010531	GCF_009664655.1	NZ_CP045954.1	Chromosome	4731476	52.2667	circular	90105	Enterobacterales	Enterobacteriaceae
Salmonella_enterica_subsp._enterica_serovar_Saintpaul	SARA26	GCF_000486165.2	NZ_CP017727.1	Chromosome	4686793	52.0472	circular	702982	Enterobacterales	Enterobacteriaceae
Salmonella_enterica_subsp._enterica_serovar_Schwarzengrund	9355	GCF_009388185.1	NZ_CP045444.1	Chromosome	4631209	52.1523	circular	340190	Enterobacterales	Enterobacteriaceae
Salmonella_enterica_subsp._enterica_serovar_Schwarzengrund	CVM19633	GCF_000020745.1	NC_011094.1	Chromosome	4709075	52.1741	circular	439843	Enterobacterales	Enterobacteriaceae
Salmonella_enterica_subsp._enterica_serovar_Senftenberg	NCTC10080	GCF_900478065.1	NZ_LS483465.1	Chromosome	5029670	52.2282	circular	28150	Enterobacterales	Enterobacteriaceae
Salmonella_enterica_subsp._enterica_serovar_Senftenberg	361154004	GCF_003073495.1	NZ_CP029036.1	Chromosome	4794849	52.0444	circular	749965	Enterobacterales	Enterobacteriaceae
Salmonella_enterica_subsp._enterica_serovar_Senftenberg	CFSAN004025	GCF_004798785.1	NZ_CP039270.1	Chromosome	4905224	52.0493	circular	1399047	Enterobacterales	Enterobacteriaceae
Salmonella_enterica_subsp._enterica_serovar_Sloterdijk	ATCC_15791	GCF_000486445.2	NZ_CP012349.1	Chromosome	4817791	52.2038	circular	938141	Enterobacterales	Enterobacteriaceae
Salmonella_enterica_subsp._enterica_serovar_Stanley	NCTC5716	GCF_900475965.1	NZ_LS483434.1	Chromosome	4791042	52.2126	circular	192953	Enterobacterales	Enterobacteriaceae
Salmonella_enterica_subsp._enterica_serovar_Stanleyville	RSE39	GCF_003994695.1	NZ_CP034700.1	Chromosome	4689404	52.0998	circular	286782	Enterobacterales	Enterobacteriaceae
Salmonella_enterica_subsp._enterica_serovar_Stanleyville	CFSAN000624	GCF_000487935.2	NZ_CP017723.1	Chromosome	4888463	52.1344	circular	1194159	Enterobacterales	Enterobacteriaceae
Salmonella_enterica_subsp._enterica_serovar_Sundsvall	NCTC9787	GCF_900477905.1	NZ_LS483457.1	Chromosome	4626672	52.2436	circular	2024273	Enterobacterales	Enterobacteriaceae
Salmonella_enterica_subsp._enterica_serovar_Tennessee	CFSAN076210	GCF_003710185.1	NZ_CP033345.1	Chromosome	4834056	52.1767	circular	143221	Enterobacterales	Enterobacteriaceae
Salmonella_enterica_subsp._enterica_serovar_Tennessee	TXSC_TXSC08-19	GCF_000486405.2	NZ_CP007505.1	Chromosome	4864410	52.1645	circular	1003191	Enterobacterales	Enterobacteriaceae
Salmonella_enterica_subsp._enterica_serovar_Thompson	NCTC5740	GCF_900475825.1	NZ_LS483419.1	Chromosome	4707477	52.2428	circular	600	Enterobacterales	Enterobacteriaceae
Salmonella_enterica_subsp._enterica_serovar_Thompson	ATCC_8391	GCF_000486365.2	NZ_CP011396.1	Chromosome	4690430	52.2714	circular	935705	Enterobacterales	Enterobacteriaceae
Salmonella_enterica_subsp._enterica_serovar_Thompson	RM6836	GCF_000473275.1	NC_022525.1	Chromosome	4707648	52.2461	circular	1064551	Enterobacterales	Enterobacteriaceae
Salmonella_enterica_subsp._enterica_serovar_Typhi	E98_3139-sc-1927833	GCF_900205295.1	NZ_LT905143.1	Chromosome	4618754	52.1755	linear	90370	Enterobacterales	Enterobacteriaceae
Salmonella_enterica_subsp._enterica_serovar_Typhi	CT18	GCF_000195995.1	NC_003198.1	Chromosome	4809037	52.0927	circular	220341	Enterobacterales	Enterobacteriaceae
Salmonella_enterica_subsp._enterica_serovar_Typhi	P-stx-12	GCF_000245535.1	NC_016832.1	Chromosome	4768352	52.0639	circular	1132507	Enterobacterales	Enterobacteriaceae
Salmonella_enterica_subsp._enterica_serovar_Typhi	Ty2	GCF_901457625.1	NZ_LR590082.1	Chromosome	4837118	52.1207	linear	209261	Enterobacterales	Enterobacteriaceae
Salmonella_enterica_subsp._enterica_serovar_Typhi	Ty21a	GCF_000385905.1	NC_021176.1	Chromosome	4791958	52.0416	circular	527001	Enterobacterales	Enterobacteriaceae
Salmonella_enterica_subsp._enterica_serovar_Typhimurium	S.Tm LT2p22_assembled	GCF_904129595.1	NZ_LR881463.1	Chromosome	4899267	52.1782	linear	90371	Enterobacterales	Enterobacteriaceae
Salmonella_enterica_subsp._enterica_serovar_Typhimurium	14028S	GCF_008244845.1	NZ_CP043400.1	Chromosome	4870263	52.1958	circular	588858	Enterobacterales	Enterobacteriaceae
Salmonella_enterica_subsp._enterica_serovar_Typhimurium	798	GCF_000252875.1	NC_017046.1	Chromosome	4876219	52.177	circular	1008297	Enterobacterales	Enterobacteriaceae
Salmonella_enterica_subsp._enterica_serovar_Typhimurium	CDC_2009K-1640	GCF_001623805.1	NZ_CP014975.1	Chromosome	4933707	52.1136	circular	1454644	Enterobacterales	Enterobacteriaceae
Salmonella_enterica_subsp._enterica_serovar_Typhimurium	CDC_2009K-2059	GCF_001623775.1	NZ_CP014983.1	Chromosome	4823793	52.1771	circular	1454645	Enterobacterales	Enterobacteriaceae
Salmonella_enterica_subsp._enterica_serovar_Typhimurium	CDC_2010K-1587	GCF_001623645.2	NZ_CP014965.1	Chromosome	4799398	52.1755	circular	1454641	Enterobacterales	Enterobacteriaceae
Salmonella_enterica_subsp._enterica_serovar_Typhimurium	CDC_2011K-0870	GCF_000973645.1	NZ_CP007523.1	Chromosome	4769471	52.2289	circular	1454642	Enterobacterales	Enterobacteriaceae
Salmonella_enterica_subsp._enterica_serovar_Typhimurium	CDC_2011K-1702	GCF_001623685.1	NZ_CP014967.1	Chromosome	4906321	52.1156	circular	1454643	Enterobacterales	Enterobacteriaceae
Salmonella_enterica_subsp._enterica_serovar_Typhimurium	CDC_H2662	GCF_001623825.2	NZ_CP014979.2	Chromosome	4884395	52.1243	circular	1454640	Enterobacterales	Enterobacteriaceae
Salmonella_enterica_subsp._enterica_serovar_Typhimurium	D23580	GCF_900538085.1	NZ_LS997973.1	Chromosome	4879402	52.1901	linear	568708	Enterobacterales	Enterobacteriaceae
Salmonella_enterica_subsp._enterica_serovar_Typhimurium	DT104	GCF_000493675.1	NC_022569.1	Chromosome	4933631	52.1134	circular	85569	Enterobacterales	Enterobacteriaceae
Salmonella_enterica_subsp._enterica_serovar_Typhimurium	DT2	GCF_000493535.2	NC_022544.1	Chromosome	4814801	52.1981	circular	568709	Enterobacterales	Enterobacteriaceae
Salmonella_enterica_subsp._enterica_serovar_Typhimurium	L-3553	GCF_000828595.1	NZ_AP014565.1	Chromosome	5051841	52.155	circular	996633	Enterobacterales	Enterobacteriaceae
Salmonella_enterica_subsp._enterica_serovar_Typhimurium	LT2	GCF_000006945.2	NC_003197.2	Chromosome	4857450	52.2217	circular	99287	Enterobacterales	Enterobacteriaceae
Salmonella_enterica_subsp._enterica_serovar_Typhimurium	SARA13	GCF_000486345.2	NZ_CP017728.1	Chromosome	4819807	52.2083	circular	1029978	Enterobacterales	Enterobacteriaceae
Salmonella_enterica_subsp._enterica_serovar_Typhimurium	SL1344	GCF_000210855.2	NC_016810.1	Chromosome	4878012	52.1833	circular	216597	Enterobacterales	Enterobacteriaceae
Salmonella_enterica_subsp._enterica_serovar_Typhimurium	ST4-74	GCF_000188735.1	NC_016857.1	Chromosome	4878013	52.1834	circular	909946	Enterobacterales	Enterobacteriaceae
Salmonella_enterica_subsp._enterica_serovar_Typhimurium	T000240	GCF_000283735.1	NC_016860.1	Chromosome	4954814	52.2081	circular	718274	Enterobacterales	Enterobacteriaceae
Salmonella_enterica_subsp._enterica_serovar_Typhimurium	U288	GCF_000380325.1	NC_021151.1	Chromosome	4852606	52.1833	circular	1171376	Enterobacterales	Enterobacteriaceae
Salmonella_enterica_subsp._enterica_serovar_Typhimurium	UK-1	GCF_000213635.1	NC_016863.1	Chromosome	4817868	52.2063	circular	990282	Enterobacterales	Enterobacteriaceae
Salmonella_enterica_subsp._enterica_serovar_Typhimurium	USDA-ARS-USMARC-1808	GCF_001623725.1	NZ_CP014969.1	Chromosome	4936894	52.1179	circular	1454630	Enterobacterales	Enterobacteriaceae
Salmonella_enterica_subsp._enterica_serovar_Typhimurium	USDA-ARS-USMARC-1810	GCF_001623745.2	NZ_CP014982.2	Chromosome	4927145	52.1621	circular	1454647	Enterobacterales	Enterobacteriaceae
Salmonella_enterica_subsp._enterica_serovar_Typhimurium	USDA-ARS-USMARC-1880	GCF_001623705.1	NZ_CP014981.1	Chromosome	4815208	52.2072	circular	1454634	Enterobacterales	Enterobacteriaceae
Salmonella_enterica_subsp._enterica_serovar_Typhimurium	USDA-ARS-USMARC-1896	GCF_001623845.1	NZ_CP014977.1	Chromosome	4856440	52.1199	circular	1454636	Enterobacterales	Enterobacteriaceae
Salmonella_enterica_subsp._enterica_serovar_Typhimurium	USDA-ARS-USMARC-1898	GCF_001623765.2	NZ_CP014971.2	Chromosome	4784385	52.2165	circular	1454638	Enterobacterales	Enterobacteriaceae
Salmonella_enterica_subsp._enterica_serovar_Typhimurium	USDA-ARS-USMARC-1899	GCF_000941015.2	NZ_CP007235.2	Chromosome	4856438	52.2001	circular	1454639	Enterobacterales	Enterobacteriaceae
Salmonella_enterica_subsp._enterica_serovar_Typhimurium_var._5-	CFSAN067216	GCF_003986675.1	NZ_CP028318.1	Chromosome	4884375	52.1239	circular	1620419	Enterobacterales	Enterobacteriaceae
Salmonella_enterica_subsp._enterica_serovar_Typhimurium_var._5-	CFSAN001921	GCF_000430145.2	NC_021814.1	Chromosome	4859931	52.1735	circular	1271862	Enterobacterales	Enterobacteriaceae
Salmonella_enterica_subsp._enterica_serovar_Virchow	AUSMDU00010533	GCF_009664555.1	NZ_CP045945.1	Chromosome	4705038	52.2462	circular	48409	Enterobacterales	Enterobacteriaceae
Salmonella_enterica_subsp._enterica_serovar_Wandsworth	SA20092095	GCF_001975625.1	NZ_CP019417.1	Chromosome	4916040	52.1685	circular	1243595	Enterobacterales	Enterobacteriaceae
Salmonella_enterica_subsp._enterica_serovar_Waycross	SA20041608	GCF_002211845.1	NZ_CP022138.1	Chromosome	4812886	52.0436	circular	58101	Enterobacterales	Enterobacteriaceae
Salmonella_enterica_subsp._enterica_serovar_Weltevreden	2511STDY5462413	GCF_001409195.1	NZ_LN890520.1	Chromosome	5129845	52.1799	circular	57743	Enterobacterales	Enterobacteriaceae
Salmonella_enterica_subsp._enterica_serovar_Weltevreden	1655	GCF_001612515.1	NZ_CP014996.1	Chromosome	5047093	52.1854	circular	1173939	Enterobacterales	Enterobacteriaceae
Salmonella_enterica_subsp._enterica_serovar_Worthington	7102.58	GCF_004923415.2	NZ_CP039509.1	Chromosome	4882236	52.2306	circular	1160769	Enterobacterales	Enterobacteriaceae
Salmonella_enterica_subsp._enterica_serovar_Yovokome	S-1850	GCF_001975645.1	NZ_CP019418.1	Chromosome	4640929	52.2316	circular	1243600	Enterobacterales	Enterobacteriaceae
Salmonella_enterica_subsp._houtenae	NCTC7318	GCF_900635725.1	NZ_LR134159.1	Chromosome	4867363	51.6864	circular	59205	Enterobacterales	Enterobacteriaceae
Salmonella_enterica_subsp._houtenae	CFSAN000552	GCF_009648815.1	NZ_CP045761.1	Chromosome	4576555	51.6872	circular	1299291	Enterobacterales	Enterobacteriaceae
Salmonella_enterica_subsp._houtenae_serovar_Houten	NCTC10401	GCF_900478215.1	NZ_LS483478.1	Chromosome	4624613	51.7672	circular	58100	Enterobacterales	Enterobacteriaceae
Salmonella_enterica_subsp._salamae	NCTC10310	GCF_900478225.1	NZ_LS483477.1	Chromosome	4883767	51.9692	circular	59202	Enterobacterales	Enterobacteriaceae
Salmonella_enterica_subsp._salamae_serovar_42:r:-	RSE42	GCF_003994675.1	NZ_CP034697.1	Chromosome	4861251	51.9825	circular	2500152	Enterobacterales	Enterobacteriaceae
Salmonella_enterica_subsp._salamae_serovar_55:k:z39	1315K	GCF_002211865.1	NZ_CP022139.1	Chromosome	4859044	51.8374	circular	1243602	Enterobacterales	Enterobacteriaceae
Salmonella_enterica_subsp._salamae_serovar_56:z10:e,n,x	SA20011914	GCF_003324795.1	NZ_CP029992.1	Chromosome	4807680	52.0434	circular	2577863	Enterobacterales	Enterobacteriaceae
Salmonella_enterica_subsp._salamae_serovar_57:z29:z42	ST114	GCF_002234475.1	NZ_CP022467.1	Chromosome	4719375	52.0488	circular	1710356	Enterobacterales	Enterobacteriaceae
Salmonella_enterica_subsp._salamae_serovar_Greenside	NCTC9936	GCF_900478195.1	NZ_LS483475.1	Chromosome	4732250	52.1613	circular	297361	Enterobacterales	Enterobacteriaceae
Salmonella_enterica_subsp._VII_serovar_1,40:g,z51:--	2439-64	GCF_013162165.1	NZ_CP053582.1	Chromosome	4517871	51.4622	circular	41520	Enterobacterales	Enterobacteriaceae
Salmonella_sp.	HNK130	GCF_009671145.1	NZ_CP046033.1	Chromosome	4582736	50.7774	circular	2664291	Enterobacterales	Enterobacteriaceae
Salmonella_sp.	S13	GCF_009913455.1	NZ_CP047094.1	Chromosome	4744425	50.9579	circular	2686305	Enterobacterales	Enterobacteriaceae
Salmonella_sp.	SCFS4	GCF_013114975.1	NZ_CP051218.1	Chromosome	4988969	51.9221	circular	2725417	Enterobacterales	Enterobacteriaceae
Salmonella_sp.	SSDFZ54	GCF_004010735.1	NZ_CP034819.1	Chromosome	4876986	51.9992	circular	2500542	Enterobacterales	Enterobacteriaceae
Salmonella_sp.	SSDFZ69	GCF_004010755.1	NZ_CP034831.1	Chromosome	4677170	52.2323	circular	2500543	Enterobacterales	Enterobacteriaceae
Scandinavium_goeteborgense	CCUG_66741	GCF_003935895.2	NZ_CP054058.1	Chromosome	4571204	54.4998	circular	1851514	Enterobacterales	Enterobacteriaceae
secondary_endosymbiont_of_Ctenarytaina_eucalypti	Ceuc_S	GCF_000287335.1	NC_018419.1	Chromosome	1441139	43.2902	circular	1199245	Enterobacterales	Enterobacteriaceae
secondary_endosymbiont_of_Heteropsylla_cubana	Ceuc_S	GCF_000287355.1	NC_018420.1	Chromosome	1121596	28.9027	circular	134287	Enterobacterales	Enterobacteriaceae
secondary_endosymbiont_of_Trabutina_mannipara	TRABTM	GCF_900090215.1	NZ_LT594522.1	Chromosome	298471	32.574	circular	1835721	Enterobacterales	Enterobacteriaceae
Sedimenticola_thiotaurini	TRABTM	GCF_001007875.1	NZ_CP011412.1	Chromosome	3928944	57.6432	circular	1543721	Gammaproteobacteria	incertae sedis
Serratia_ficaria	NCTC12148	GCF_900187015.1	NZ_LT906479.1	Chromosome	5209973	60.0561	circular	61651	Enterobacterales	Yersiniaceae
Serratia_fonticola	NCTC13193	GCF_900638145.1	NZ_LR134492.1	Chromosome	5831056	53.745	circular	47917	Enterobacterales	Yersiniaceae
Serratia_liquefaciens	MT49	GCF_014495865.1	NZ_CP061082.1	Chromosome	5395544	55.2618	circular	614	Enterobacterales	Yersiniaceae
Serratia_liquefaciens	ATCC_27592	GCF_000422085.1	NC_021741.1	Chromosome	5238612	55.3524	circular	1346614	Enterobacterales	Yersiniaceae
Serratia_marcescens	2010-11-01	GCF_013426155.1	NZ_CP053927.1	Chromosome	5352713	59.5536	circular	615	Enterobacterales	Yersiniaceae
Serratia_marcescens	SM39	GCF_000828775.1	NZ_AP013063.1	Chromosome	5225577	59.8172	circular	1334564	Enterobacterales	Yersiniaceae
Serratia_marcescens	SMB2099	GCF_900029885.1	NZ_HG738868.1	Chromosome	5123091	60.0465	circular	1401254	Enterobacterales	Yersiniaceae
Serratia_marcescens	WW4	GCF_000336425.1	NC_020211.1	Chromosome	5241455	59.5543	circular	435998	Enterobacterales	Yersiniaceae
Serratia_marcescens_subsp._marcescens	Db11	GCF_000513215.1	NZ_HG326223.1	Chromosome	5113802	59.5116	circular	273526	Enterobacterales	Yersiniaceae
Serratia_nematodiphila	DH-S01	GCF_004768745.1	NZ_CP038662.1	Chromosome	5256558	59.5337	circular	458197	Enterobacterales	Yersiniaceae
Serratia_odorifera	NCTC11214	GCF_900635445.1	NZ_LR134117.1	Chromosome	5272556	56.0527	circular	618	Enterobacterales	Yersiniaceae
Serratia_plymuthica	NCTC8015	GCF_900637965.1	NZ_LR134478.1	Chromosome	5333492	55.68	circular	82996	Enterobacterales	Yersiniaceae
Serratia_plymuthica	4Rx13	GCF_000176835.2	NC_021591.1	Chromosome	5328010	56.2471	circular	682634	Enterobacterales	Yersiniaceae
Serratia_plymuthica	AS9	GCF_000214235.1	NC_015567.1	Chromosome	5442880	55.9611	circular	768492	Enterobacterales	Yersiniaceae
Serratia_plymuthica	PRI-2C	GCF_000261045.2	NZ_CP015613.1	Chromosome	5474685	55.6539	circular	1154756	Enterobacterales	Yersiniaceae
Serratia_plymuthica	S13	GCF_000438825.1	NC_021659.1	Chromosome	5467306	56.1953	circular	1348660	Enterobacterales	Yersiniaceae
Serratia_proteamaculans	336X	GCF_009660185.1	NZ_CP045913.1	Chromosome	5593263	54.8557	circular	28151	Enterobacterales	Yersiniaceae
Serratia_proteamaculans	568	GCF_000018085.1	NC_009832.1	Chromosome	5448853	55.0736	circular	399741	Enterobacterales	Yersiniaceae
Serratia_quinivorans	NCTC13188	GCF_900638135.1	NZ_LR134494.1	Chromosome	5376744	55.0585	circular	137545	Enterobacterales	Yersiniaceae
Serratia_rubidaea	NCTC12971	GCF_901472405.1	NZ_LR590463.1	Chromosome	4996579	59.225	linear	61652	Enterobacterales	Yersiniaceae
Serratia_sp.	1D1416	GCF_003641105.1	NZ_CP032738.1	Chromosome	5552047	59.6197	circular	2447890	Enterobacterales	Yersiniaceae
Serratia_sp.	3ACOL1	GCF_003668775.1	NZ_CP033055.1	Chromosome	5876609	53.8252	circular	2448483	Enterobacterales	Yersiniaceae
Serratia_sp.	AS12	GCF_000214195.1	NC_015566.1	Chromosome	5443009	55.9614	circular	768490	Enterobacterales	Yersiniaceae
Serratia_sp.	AS13	GCF_000214805.1	NC_017573.1	Chromosome	5442549	55.9606	circular	768493	Enterobacterales	Yersiniaceae
Serratia_sp.	ATCC_39006	GCF_002847015.1	NZ_CP025085.1	Chromosome	4971756	49.2959	circular	104623	Enterobacterales	Yersiniaceae
Serratia_sp.	FDAARGOS_506	GCF_003812745.1	NZ_CP033831.1	Chromosome	4818792	59.4116	circular	2420306	Enterobacterales	Yersiniaceae
Serratia_sp.	FGI94	GCF_000330865.1	NC_020064.1	Chromosome	4858216	58.8617	circular	671990	Enterobacterales	Yersiniaceae
Serratia_sp.	FS14	GCF_000695995.1	NZ_CP005927.1	Chromosome	5249875	59.4623	circular	1327989	Enterobacterales	Yersiniaceae
Serratia_sp.	KUDC3025	GCF_009817885.1	NZ_CP041764.1	Chromosome	5098052	57.9703	circular	2597702	Enterobacterales	Yersiniaceae
Serratia_sp.	LS-1	GCF_003719595.1	NZ_CP033504.1	Chromosome	5129267	59.597	circular	2485839	Enterobacterales	Yersiniaceae
Serratia_sp.	MYb239	GCF_002966855.1	NZ_CP023268.1	Chromosome	4986519	57.866	circular	2033438	Enterobacterales	Yersiniaceae
Serratia_sp.	P2ACOL2	GCF_003691565.1	NZ_CP033162.1	Chromosome	5590417	55.3344	linear	2482769	Enterobacterales	Yersiniaceae
Serratia_sp.	SCBI	GCF_000747565.1	NZ_CP003424.1	Chromosome	5034688	59.654	circular	488142	Enterobacterales	Yersiniaceae
Serratia_sp.	SSNIH1	GCF_002935055.1	NZ_CP026383.1	Chromosome	5268864	59.2568	circular	1758196	Enterobacterales	Yersiniaceae
Serratia_surfactantfaciens	YD25	GCF_001642805.2	NZ_CP016948.1	Chromosome	5117644	59.6065	circular	2741499	Enterobacterales	Yersiniaceae
Serratia_symbiotica	Cinara_cedri	GCF_000238975.1	NC_016632.1	Chromosome	1762765	29.2262	circular	568817	Enterobacterales	Yersiniaceae
Serratia_symbiotica_SeCistrobi	3249	GCF_900380265.1	NZ_LR025083.1	Chromosome	2414146	40.2821	circular	138074	Enterobacterales	Yersiniaceae
Serratia_ureilytica	CC119	GCF_014304635.1	NZ_CP060276.1	Chromosome	5091032	59.6457	circular	300181	Enterobacterales	Yersiniaceae
Shewanella_aestuarii	PN3F2	GCF_011765625.1	NZ_CP050313.1	Chromosome	4029210	41.0456	circular	1028752	Alteromonadales	Shewanellaceae
Shewanella_algae	VGH117	GCF_014702225.1	NZ_CP034246.1	Chromosome	4796801	53.1485	circular	38313	Alteromonadales	Shewanellaceae
Shewanella_amazonensis	SB2B	GCF_000015245.1	NC_008700.1	Chromosome	4306142	53.5864	circular	326297	Alteromonadales	Shewanellaceae
Shewanella_baltica	NCTC10737	GCF_900636855.1	NZ_LR134321.1	Chromosome	4999751	46.3764	circular	62322	Alteromonadales	Shewanellaceae
Shewanella_baltica	BA175	GCF_000147735.2	NC_017571.1	Chromosome	5066051	46.1918	circular	693974	Alteromonadales	Shewanellaceae
Shewanella_baltica	OS117	GCF_000215895.1	NC_017579.1	Chromosome	5242964	46.2429	circular	693970	Alteromonadales	Shewanellaceae
Shewanella_baltica	OS155	GCF_000015845.1	NC_009052.1	Chromosome	5127376	46.2834	circular	325240	Alteromonadales	Shewanellaceae
Shewanella_baltica	OS185	GCF_000017325.1	NC_009665.1	Chromosome	5229686	46.3125	circular	402882	Alteromonadales	Shewanellaceae
Shewanella_baltica	OS195	GCF_000018765.1	NC_009997.1	Chromosome	5347283	46.2833	circular	399599	Alteromonadales	Shewanellaceae
Shewanella_baltica	OS223	GCF_000021665.1	NC_011663.1	Chromosome	5145902	46.3142	circular	407976	Alteromonadales	Shewanellaceae
Shewanella_baltica	OS678	GCF_000178875.2	NC_016901.1	Chromosome	5288069	46.3128	circular	693973	Alteromonadales	Shewanellaceae
Shewanella_benthica	DB21MT-2	GCF_900476435.1	NZ_LS483452.1	Chromosome	4353505	45.8626	circular	43661	Alteromonadales	Shewanellaceae
Shewanella_bicestrii	JAB-1	GCF_002216875.1	NZ_CP022358.1	Chromosome	4800597	48.0431	circular	2018305	Alteromonadales	Shewanellaceae
Shewanella_chilikensis	DC57	GCF_011106835.1	NZ_CP045857.1	Chromosome	4910425	52.3545	circular	558541	Alteromonadales	Shewanellaceae
Shewanella_denitrificans	OS217	GCF_000013765.1	NC_007954.1	Chromosome	4545906	45.1492	circular	318161	Alteromonadales	Shewanellaceae
Shewanella_donghaensis	LT17	GCF_007567505.1	NZ_CP041783.1	Chromosome	4912773	40.2278	circular	238836	Alteromonadales	Shewanellaceae
Shewanella_frigidimarina	NCIMB_400	GCF_000014705.1	NC_008345.1	Chromosome	4845257	41.5841	circular	318167	Alteromonadales	Shewanellaceae
Shewanella_halifaxensis	HAW-EB4	GCF_000019185.1	NC_010334.1	Chromosome	5226917	44.5909	circular	458817	Alteromonadales	Shewanellaceae
Shewanella_japonica	KCTC_22435	GCF_002075795.1	NZ_CP020472.1	Chromosome	4975677	40.8001	circular	93973	Alteromonadales	Shewanellaceae
Shewanella_khirikhana	TH2012	GCF_003957745.1	NZ_CP020373.1	Chromosome	4808629	54.8766	circular	1965282	Alteromonadales	Shewanellaceae
Shewanella_livingstonensis	LMG_19866	GCF_003855395.1	NZ_CP034015.1	Chromosome	4839879	41.124	circular	150120	Alteromonadales	Shewanellaceae
Shewanella_loihica	PV-4	GCF_000016065.1	NC_009092.1	Chromosome	4602594	53.667	circular	323850	Alteromonadales	Shewanellaceae
Shewanella_marisflavi	ECSMB14101	GCF_006494755.1	NZ_CP041153.1	Chromosome	4343492	49.8902	circular	260364	Alteromonadales	Shewanellaceae
Shewanella_maritima	D4-2	GCF_004295345.1	NZ_CP036200.1	Chromosome	4718011	44.5379	circular	2520507	Alteromonadales	Shewanellaceae
Shewanella_oneidensis	MR-1	GCF_000146165.2	NC_004347.2	Chromosome	4969811	45.9609	circular	211586	Alteromonadales	Shewanellaceae
Shewanella_pealeana	ATCC_700345	GCF_000018285.1	NC_009901.1	Chromosome	5174581	44.662	circular	398579	Alteromonadales	Shewanellaceae
Shewanella_piezotolerans	WP3	GCF_000014885.1	NC_011566.1	Chromosome	5396476	43.2918	circular	225849	Alteromonadales	Shewanellaceae
Shewanella_polaris	SM1901	GCF_006385555.1	NZ_CP041036.1	Chromosome	4648537	40.5293	circular	2588449	Alteromonadales	Shewanellaceae
Shewanella_psychrophila	WP2	GCF_002005305.1	NZ_CP014782.1	Chromosome	6353406	44.3041	circular	225848	Alteromonadales	Shewanellaceae
Shewanella_putrefaciens	NCTC12093	GCF_900636665.1	NZ_LR134303.1	Chromosome	5049396	47.934	circular	24	Alteromonadales	Shewanellaceae
Shewanella_putrefaciens	200	GCF_000169215.2	NC_017566.1	Chromosome	4840251	44.4962	circular	399804	Alteromonadales	Shewanellaceae
Shewanella_putrefaciens	CN-32	GCF_000016585.1	NC_009438.1	Chromosome	4659220	44.4516	circular	319224	Alteromonadales	Shewanellaceae
Shewanella_sediminis	HAW-EB3	GCF_000018025.1	NC_009831.1	Chromosome	5517674	46.0779	circular	425104	Alteromonadales	Shewanellaceae
Shewanella_sp.	ANA-3	GCF_000203935.1	NC_008577.1	Chromosome	4972204	48.055	circular	94122	Alteromonadales	Shewanellaceae
Shewanella_sp.	Arc9-LZ	GCF_010092445.1	NZ_CP048031.1	Chromosome	4911031	41.6115	circular	2698686	Alteromonadales	Shewanellaceae
Shewanella_sp.	FDAARGOS_354	GCF_002209245.2	NZ_CP022089.2	Chromosome	5031863	46.3667	circular	1930557	Alteromonadales	Shewanellaceae
Shewanella_sp.	MEBiC00475	GCF_005234075.1	NZ_CP039928.1	Chromosome	4728522	40.5723	circular	2575361	Alteromonadales	Shewanellaceae
Shewanella_sp.	MR-4	GCF_000014685.1	NC_008321.1	Chromosome	4706287	47.8945	circular	60480	Alteromonadales	Shewanellaceae
Shewanella_sp.	MR-7	GCF_000014665.1	NC_008322.1	Chromosome	4792610	47.8658	circular	60481	Alteromonadales	Shewanellaceae
Shewanella_sp.	Pdp11	GCF_002838165.1	NZ_CP015194.1	Chromosome	4973697	46.2452	circular	2059264	Alteromonadales	Shewanellaceae
Shewanella_sp.	Scap07	GCF_013394145.1	NZ_CP041329.1	Chromosome	5129640	45.3187	circular	2589987	Alteromonadales	Shewanellaceae
Shewanella_sp.	SNU_WT4	GCF_006494715.1	NZ_CP041151.1	Chromosome	4066222	45.5451	circular	2590015	Alteromonadales	Shewanellaceae
Shewanella_sp.	W3-18-1	GCF_000015185.1	NC_008750.1	Chromosome	4708380	44.6333	circular	351745	Alteromonadales	Shewanellaceae
Shewanella_sp.	WE21	GCF_002966515.1	NZ_CP023019.1	Chromosome	5266746	45.2734	circular	2029986	Alteromonadales	Shewanellaceae
Shewanella_sp.	WPAGA9	GCF_014840975.1	NZ_CP062058.1	Chromosome	4942986	40.8197	circular	2775245	Alteromonadales	Shewanellaceae
Shewanella_sp.	YLB-06	GCF_007197555.1	NZ_CP041614.1	Chromosome	6449204	45.0801	circular	2593655	Alteromonadales	Shewanellaceae
Shewanella_violacea	DSS12	GCF_000091325.1	NC_014012.1	Chromosome	4962103	44.7163	circular	637905	Alteromonadales	Shewanellaceae
Shewanella_woodyi	ATCC_51908	GCF_000019525.1	NC_010506.1	Chromosome	5935403	43.701	circular	392500	Alteromonadales	Shewanellaceae
Shigella_boydii	602068	GCF_013394555.1	NZ_CP049285.1	Chromosome	4572715	51.1502	circular	621	Enterobacterales	Enterobacteriaceae
Shigella_boydii	CDC_3083-94	GCF_000020185.1	NC_010658.1	Chromosome	4615997	51.3327	circular	344609	Enterobacterales	Enterobacteriaceae
Shigella_boydii	Sb227	GCF_000012025.1	NC_007613.1	Chromosome	4519823	51.2128	circular	300268	Enterobacterales	Enterobacteriaceae
Shigella_dysenteriae	79-8006	GCF_010231685.1	NZ_CP034935.1	Chromosome	4652776	51.2721	circular	622	Enterobacterales	Enterobacteriaceae
Shigella_dysenteriae	1617	GCF_000497505.1	NC_022912.1	Chromosome	4302517	51.2345	circular	754093	Enterobacterales	Enterobacteriaceae
Shigella_dysenteriae	Sd197	GCF_000012005.1	NC_007606.1	Chromosome	4369232	51.2497	circular	300267	Enterobacterales	Enterobacteriaceae
Shigella_flexneri	AUSMDU00008332_isolate_AUSMDU00008332	GCF_900659665.1	NZ_LR213455.1	Chromosome	4633147	50.9398	linear	623	Enterobacterales	Enterobacteriaceae
Shigella_flexneri	1a	GCF_002240135.1	NZ_CP020086.1	Chromosome	4623260	50.9123	circular	374923	Enterobacterales	Enterobacteriaceae
Shigella_flexneri	1c	GCF_002442995.2	NZ_CP020753.1	Chromosome	4584634	50.9127	circular	1935181	Enterobacterales	Enterobacteriaceae
Shigella_flexneri	2002017	GCF_000022245.1	NC_017328.1	Chromosome	4650856	50.8501	circular	591020	Enterobacterales	Enterobacteriaceae
Shigella_flexneri	2003036	GCF_000743955.1	NZ_CP004056.1	Chromosome	4595814	50.9055	circular	1282357	Enterobacterales	Enterobacteriaceae
Shigella_flexneri	2a	GCF_009664535.1	NZ_CP045941.1	Chromosome	4723195	50.9082	circular	42897	Enterobacterales	Enterobacteriaceae
Shigella_flexneri	2a_str._2457T	GCF_000007405.1	NC_004741.1	Chromosome	4599354	50.9057	circular	198215	Enterobacterales	Enterobacteriaceae
Shigella_flexneri	2a_str._301	GCF_000006925.2	NC_004337.2	Chromosome	4607202	50.8895	circular	198214	Enterobacterales	Enterobacteriaceae
Shigella_flexneri	4c	GCF_002240095.1	NZ_CP020339.1	Chromosome	4646872	50.8609	circular	1617964	Enterobacterales	Enterobacteriaceae
Shigella_flexneri	5a_str._M90T	GCF_004799585.1	NZ_CP037923.1	Chromosome	4596714	50.9172	circular	1086030	Enterobacterales	Enterobacteriaceae
[truncated: 2,576 more rows]

## Sheet: Supplementary_Table_2
#query	seed_ortholog	evalue	score	eggNOG_OGs	max_annot_lvl	COG_category	Description	Preferred_name	GOs	EC	KEGG_ko	KEGG_Pathway	KEGG_Module	KEGG_Reaction	KEGG_rclass	BRITE	KEGG_TC	CAZy	BiGG_Reaction	PFAMs
IPKAMBPC_00140_1	672.VV93_v1c36590	1.15e-266	773.0	COG0282@1|root,COG0282@2|Bacteria,1MW61@1224|Proteobacteria,1RMKB@1236|Gammaproteobacteria,1XT0N@135623|Vibrionales	135623|Vibrionales	F	Catalyzes the formation of acetyl phosphate from acetate and ATP. Can also catalyze the reverse reaction	ackA2	GO:0003674,GO:0003824,GO:0006091,GO:0006113,GO:0006793,GO:0006796,GO:0008150,GO:0008152,GO:0008776,GO:0009987,GO:0015980,GO:0016301,GO:0016310,GO:0016740,GO:0016772,GO:0016774,GO:0044237,GO:0055114	2.7.2.1	ko:K00925	ko00430,ko00620,ko00640,ko00680,ko00720,ko01100,ko01120,ko01200,map00430,map00620,map00640,map00680,map00720,map01100,map01120,map01200	M00357,M00579	R00315,R01353	RC00002,RC00043	ko00000,ko00001,ko00002,ko01000	-	-	-	Acetate_kinase
IPKAMBPC_00178_1	672.VV93_v1c36910	3.71e-83	246.0	COG0509@1|root,COG0509@2|Bacteria,1RGV7@1224|Proteobacteria,1S656@1236|Gammaproteobacteria,1XXG5@135623|Vibrionales	135623|Vibrionales	E	The glycine cleavage system catalyzes the degradation of glycine. The H protein shuttles the methylamine group of glycine from the P protein to the T protein	gcvH	GO:0003674,GO:0003824,GO:0006082,GO:0006520,GO:0006807,GO:0008150,GO:0008152,GO:0009987,GO:0019752,GO:0043436,GO:0044237,GO:0044238,GO:0044281,GO:0071704,GO:1901564	-	ko:K02437	ko00260,ko00630,ko01100,ko01110,ko01130,ko01200,map00260,map00630,map01100,map01110,map01130,map01200	M00532	R01221	RC00022,RC02834	ko00000,ko00001,ko00002	-	-	-	GCV_H
IPKAMBPC_00207_1	672.VV93_v1c37200	1.81e-109	315.0	COG3045@1|root,COG3045@2|Bacteria,1RDI5@1224|Proteobacteria,1T060@1236|Gammaproteobacteria,1XWVW@135623|Vibrionales	135623|Vibrionales	S	CreA protein	creA	-	-	ko:K05805	-	-	-	-	ko00000	-	-	-	CreA
IPKAMBPC_00230_1	672.VV93_v1c37430	1.09e-117	378.0	COG2824@1|root,COG2824@2|Bacteria,1RGUU@1224|Proteobacteria,1S60W@1236|Gammaproteobacteria,1XVM9@135623|Vibrionales	135623|Vibrionales	P	Zn-ribbon-containing protein involved in phosphonate metabolism	phnA	-	-	ko:K06193	ko01120,map01120	-	-	-	ko00000	-	-	-	PhnA,PhnA_Zn_Ribbon
IPKAMBPC_00235_1	672.VV93_v1c37480	2.89e-84	290.0	COG2050@1|root,COG2050@2|Bacteria,1RGVP@1224|Proteobacteria,1S5WY@1236|Gammaproteobacteria,1XWX9@135623|Vibrionales	135623|Vibrionales	Q	protein possibly involved in aromatic compounds catabolism	ydiI	-	-	-	-	-	-	-	-	-	-	-	4HBT
IPKAMBPC_00260_1	672.VV93_v1c37730	0.0	1728.0	COG1042@1|root,COG1247@1|root,COG1042@2|Bacteria,COG1247@2|Bacteria,1MW98@1224|Proteobacteria,1RPXX@1236|Gammaproteobacteria,1XTRU@135623|Vibrionales	135623|Vibrionales	CM	COG1042 Acyl-CoA synthetase (NDP forming)	yfiQ	-	-	ko:K09181	-	-	-	-	ko00000	-	-	-	ATP-grasp_5,Acetyltransf_1,Acetyltransf_3,CoA_binding_2,Succ_CoA_lig
IPKAMBPC_00262_1	672.VV93_v1c37750	3.9e-228	667.0	COG1181@1|root,COG1181@2|Bacteria,1MUTB@1224|Proteobacteria,1RMTM@1236|Gammaproteobacteria,1XUIJ@135623|Vibrionales	135623|Vibrionales	F	Belongs to the D-alanine--D-alanine ligase family	ddl	GO:0000270,GO:0003674,GO:0003824,GO:0006022,GO:0006023,GO:0006024,GO:0006807,GO:0008150,GO:0008152,GO:0008716,GO:0009058,GO:0009059,GO:0009252,GO:0009273,GO:0009987,GO:0016874,GO:0016879,GO:0016881,GO:0030203,GO:0034645,GO:0042546,GO:0043170,GO:0044036,GO:0044038,GO:0044085,GO:0044237,GO:0044249,GO:0044260,GO:0070589,GO:0071554,GO:0071704,GO:0071840,GO:1901135,GO:1901137,GO:1901564,GO:1901566,GO:…	6.3.2.4	ko:K01921	ko00473,ko00550,ko01100,ko01502,map00473,map00550,map01100,map01502	-	R01150	RC00064,RC00141	ko00000,ko00001,ko01000,ko01011	-	-	-	Dala_Dala_lig_C,Dala_Dala_lig_N
IPKAMBPC_00291_1	672.VV93_v1c38130	1.91e-08	92.0	COG3140@1|root,COG3140@2|Bacteria	2|Bacteria	S	Belongs to the UPF0181 family	yoaH	-	-	ko:K09917	-	-	-	-	ko00000	-	-	-	UPF0181
IPKAMBPC_00298_1	672.VV93_v1c38200	3.87e-40	175.0	COG5453@1|root,COG5453@2|Bacteria,1N7WA@1224|Proteobacteria,1SGQT@1236|Gammaproteobacteria,1XYAD@135623|Vibrionales	135623|Vibrionales	S	Transcriptional activator HlyU	R01627	-	-	-	-	-	-	-	-	-	-	-	HlyU
IPKAMBPC_00313_1	672.VV93_v1c38350	2.36e-274	792.0	COG1448@1|root,COG1448@2|Bacteria,1MUT0@1224|Proteobacteria,1RN02@1236|Gammaproteobacteria,1XT2Z@135623|Vibrionales	135623|Vibrionales	E	COG1448 Aspartate tyrosine aromatic aminotransferase	-	-	2.6.1.1	ko:K00813	ko00220,ko00250,ko00270,ko00330,ko00350,ko00360,ko00400,ko00401,ko00950,ko00960,ko01100,ko01110,ko01130,ko01210,ko01230,map00220,map00250,map00270,map00330,map00350,map00360,map00400,map00401,map00950,map00960,map01100,map01110,map01130,map01210,map01230	-	R00355,R00694,R00734,R00896,R02433,R02619,R05052	RC00006	ko00000,ko00001,ko01000,ko01007	-	-	-	Aminotran_1_2
IPKAMBPC_00315_1	672.VV93_v1c38370	1.29e-99	330.0	COG0602@1|root,COG0602@2|Bacteria,1RA7S@1224|Proteobacteria,1S20X@1236|Gammaproteobacteria,1XWZH@135623|Vibrionales	135623|Vibrionales	O	Activation of anaerobic ribonucleoside-triphosphate reductase under anaerobic conditions by generation of an organic free radical, using S-adenosylmethionine and reduced flavodoxin as cosubstrates to produce 5'-deoxy-adenosine	nrdG	GO:0003674,GO:0003824,GO:0006139,GO:0006725,GO:0006753,GO:0006793,GO:0006796,GO:0006807,GO:0008150,GO:0008152,GO:0008998,GO:0009058,GO:0009117,GO:0009165,GO:0009262,GO:0009263,GO:0009265,GO:0009394,GO:0009987,GO:0016491,GO:0016725,GO:0016728,GO:0018130,GO:0019438,GO:0019637,GO:0019692,GO:0034641,GO:0034654,GO:0044237,GO:0044238,GO:0044249,GO:0044271,GO:0044281,GO:0046385,GO:0046483,GO:0055086,GO:…	1.97.1.4	ko:K04068	-	-	R04710	-	ko00000,ko01000	-	-	-	Fer4_12
IPKAMBPC_00425_1	672.VV93_v1c39460	1.67e-46	149.0	COG3530@1|root,COG3530@2|Bacteria,1N7GT@1224|Proteobacteria,1SCBX@1236|Gammaproteobacteria,1XYDT@135623|Vibrionales	135623|Vibrionales	S	protein conserved in bacteria	STM2426	-	-	ko:K09954	-	-	-	-	ko00000	-	-	-	QSregVF_b
IPKAMBPC_00520_1	672.VV93_v1c40400	6.55e-208	615.0	COG0176@1|root,COG0176@2|Bacteria,1MWQ8@1224|Proteobacteria,1RMS0@1236|Gammaproteobacteria,1XSNT@135623|Vibrionales	135623|Vibrionales	F	Transaldolase is important for the balance of metabolites in the pentose-phosphate pathway	tal	GO:0003674,GO:0003824,GO:0004801,GO:0006081,GO:0006098,GO:0006139,GO:0006725,GO:0006732,GO:0006733,GO:0006739,GO:0006753,GO:0006793,GO:0006796,GO:0006807,GO:0008150,GO:0008152,GO:0009117,GO:0009987,GO:0016740,GO:0016744,GO:0019362,GO:0019637,GO:0019682,GO:0019693,GO:0034641,GO:0044237,GO:0044238,GO:0044281,GO:0046483,GO:0046496,GO:0051156,GO:0051186,GO:0055086,GO:0071704,GO:0072524,GO:1901135,GO:…	2.2.1.2	ko:K00616	ko00030,ko01100,ko01110,ko01120,ko01130,ko01200,ko01230,map00030,map01100,map01110,map01120,map01130,map01200,map01230	M00004,M00007	R01827	RC00439,RC00604	ko00000,ko00001,ko00002,ko01000	-	-	-	TAL_FSA
IPKAMBPC_00718_1	672.VV93_v1c41500	6.88e-136	427.0	COG3132@1|root,COG3132@2|Bacteria,1RA13@1224|Proteobacteria,1RQUQ@1236|Gammaproteobacteria,1XUQY@135623|Vibrionales	135623|Vibrionales	S	Belongs to the UPF0502 family	yceH	-	-	ko:K09915	-	-	-	-	ko00000	-	-	-	DUF480
IPKAMBPC_01060_1	672.VV93_v1c45120	4.36e-140	434.0	COG0259@1|root,COG0259@2|Bacteria,1NZUU@1224|Proteobacteria,1RMQ2@1236|Gammaproteobacteria,1XUNP@135623|Vibrionales	135623|Vibrionales	H	Catalyzes the oxidation of either pyridoxine 5'- phosphate (PNP) or pyridoxamine 5'-phosphate (PMP) into pyridoxal 5'-phosphate (PLP)	pdxH	GO:0003674,GO:0003824,GO:0004733,GO:0006081,GO:0006725,GO:0006732,GO:0006766,GO:0006767,GO:0006793,GO:0006796,GO:0006807,GO:0008150,GO:0008152,GO:0008614,GO:0008615,GO:0009058,GO:0009108,GO:0009110,GO:0009987,GO:0016491,GO:0016638,GO:0016641,GO:0017144,GO:0018130,GO:0019438,GO:0019637,GO:0034641,GO:0042364,GO:0042816,GO:0042819,GO:0042822,GO:0042823,GO:0044237,GO:0044249,GO:0044271,GO:0044281,GO:…	1.4.3.5	ko:K00275	ko00750,ko01100,ko01120,map00750,map01100,map01120	M00124	R00277,R00278,R01710,R01711	RC00048,RC00116	ko00000,ko00001,ko00002,ko01000	-	-	-	PNP_phzG_C,Putative_PNPOx
IPKAMBPC_01108_1	672.VV93_v1c45530	4.75e-205	608.0	COG1475@1|root,COG1475@2|Bacteria,1NGXR@1224|Proteobacteria,1RNZ3@1236|Gammaproteobacteria,1XSQH@135623|Vibrionales	135623|Vibrionales	K	Belongs to the ParB family	VVA1695	-	-	ko:K03497	-	-	-	-	ko00000,ko03000,ko03036,ko04812	-	-	-	ParBc
IPKAMBPC_01109_1	672.VV93_v1c45540	7.14e-282	809.0	COG1192@1|root,COG1192@2|Bacteria,1NAJP@1224|Proteobacteria,1S2DK@1236|Gammaproteobacteria,1XSUA@135623|Vibrionales	135623|Vibrionales	D	COG1192 ATPases involved in chromosome partitioning	parA	-	-	-	-	-	-	-	-	-	-	-	AAA_31,CbiA
IPKAMBPC_01119_1	672.VV93_v1c30210	7.47e-159	484.0	COG0217@1|root,COG0217@2|Bacteria,1MW3X@1224|Proteobacteria,1RP5N@1236|Gammaproteobacteria,1XTXW@135623|Vibrionales	135623|Vibrionales	K	transcriptional regulatory protein	yeeN	GO:0005575,GO:0005622,GO:0005623,GO:0005737,GO:0005829,GO:0044424,GO:0044444,GO:0044464	-	-	-	-	-	-	-	-	-	-	Transcrip_reg
IPKAMBPC_01178_1	672.VV93_v1c30840	1.32e-204	610.0	COG2035@1|root,COG2035@2|Bacteria,1MXVI@1224|Proteobacteria,1RN4B@1236|Gammaproteobacteria,1XSHN@135623|Vibrionales	135623|Vibrionales	S	Domain of unknown function (DUF368)	-	-	-	ko:K08974	-	-	-	-	ko00000	-	-	-	DUF368
IPKAMBPC_01449_1	672.VV93_v1c33460	9.38e-317	862.0	COG0513@1|root,COG0513@2|Bacteria,1MU49@1224|Proteobacteria,1RMWA@1236|Gammaproteobacteria,1XUCT@135623|Vibrionales	135623|Vibrionales	L	Belongs to the DEAD box helicase family	-	-	-	-	-	-	-	-	-	-	-	-	DEAD,Helicase_C
IPKAMBPC_01469_1	1280001.BAOA01000049_gene1337	4.84e-29	104.0	2AWN1@1|root,31NIT@2|Bacteria,1QK9F@1224|Proteobacteria,1TICX@1236|Gammaproteobacteria,1XYW9@135623|Vibrionales	135623|Vibrionales	-	-	-	-	-	-	-	-	-	-	-	-	-	-	-
IPKAMBPC_01501_1	672.VV93_v1c34000	1.36e-252	734.0	COG2937@1|root,COG2937@2|Bacteria,1QTSP@1224|Proteobacteria,1T1FV@1236|Gammaproteobacteria,1Y32X@135623|Vibrionales	135623|Vibrionales	I	Phosphate acyltransferases	-	-	-	-	-	-	-	-	-	-	-	-	Acyltransferase

## Sheet: Supplementary_Table_3
#query	seed_ortholog	evalue	score	eggNOG_OGs	max_annot_lvl	COG_category	Description	Preferred_name	GOs	EC	KEGG_ko	KEGG_Pathway	KEGG_Module	KEGG_Reaction	KEGG_rclass	BRITE	KEGG_TC	CAZy	BiGG_Reaction	PFAMs
CENOJOEC_00063_1	675814.VIC_001103	1.54e-78	281.0	COG2761@1|root,COG2761@2|Bacteria,1RAIJ@1224|Proteobacteria,1S88U@1236|Gammaproteobacteria,1XY2E@135623|Vibrionales	135623|Vibrionales	Q	Thioredoxin	-	-	-	-	-	-	-	-	-	-	-	-	DSBA,Thioredoxin_5
CENOJOEC_00064_1	675814.VIC_001104	4.95e-78	275.0	COG0431@1|root,COG0431@2|Bacteria,1RH7F@1224|Proteobacteria,1TI37@1236|Gammaproteobacteria,1XY9T@135623|Vibrionales	135623|Vibrionales	S	NADPH-dependent FMN reductase	-	-	-	-	-	-	-	-	-	-	-	-	FMN_red
CENOJOEC_00065_1	675814.VIC_001105	3.8e-125	406.0	COG0583@1|root,COG0583@2|Bacteria,1MW16@1224|Proteobacteria,1RS6U@1236|Gammaproteobacteria,1XX35@135623|Vibrionales	135623|Vibrionales	K	Bacterial regulatory helix-turn-helix protein, lysR family	-	-	-	-	-	-	-	-	-	-	-	-	HTH_1,LysR_substrate
CENOJOEC_00066_1	675814.VIC_001106	1.14e-139	443.0	COG0583@1|root,COG0583@2|Bacteria,1MW16@1224|Proteobacteria,1RS6U@1236|Gammaproteobacteria,1XV73@135623|Vibrionales	135623|Vibrionales	K	COG0583 Transcriptional regulator	-	-	-	-	-	-	-	-	-	-	-	-	HTH_1,LysR_substrate
CENOJOEC_00067_1	675814.VIC_001107	9.38e-112	370.0	COG0697@1|root,COG0697@2|Bacteria,1Q026@1224|Proteobacteria,1S1PS@1236|Gammaproteobacteria	1236|Gammaproteobacteria	EG	EamA-like transporter family	-	-	-	-	-	-	-	-	-	-	-	-	EamA
CENOJOEC_00068_1	675814.VIC_001108	4.83e-33	156.0	COG3631@1|root,COG3631@2|Bacteria,1NA13@1224|Proteobacteria,1SSSD@1236|Gammaproteobacteria	1236|Gammaproteobacteria	S	Ketosteroid isomerase-related protein	-	-	-	-	-	-	-	-	-	-	-	-	SnoaL_2
CENOJOEC_00073_1	1348635.BBJY01000005_gene3138	1.33e-66	249.0	COG2249@1|root,COG2249@2|Bacteria,1RA5X@1224|Proteobacteria,1S3UT@1236|Gammaproteobacteria,1XWHN@135623|Vibrionales	135623|Vibrionales	S	NADPH-quinone reductase (modulator of drug activity B)	-	-	-	-	-	-	-	-	-	-	-	-	Flavodoxin_2
CENOJOEC_00074_1	1232683.ADIMK_4100	6.6e-113	370.0	COG2227@1|root,COG2227@2|Bacteria,1R67Q@1224|Proteobacteria,1RVWP@1236|Gammaproteobacteria	1236|Gammaproteobacteria	H	Methyltransferase type 12	-	-	-	-	-	-	-	-	-	-	-	-	Methyltransf_11,Methyltransf_12,Methyltransf_25,Methyltransf_31,Ubie_methyltran
CENOJOEC_00091_1	1051646.VITU9109_04697	1.5e-231	684.0	COG1192@1|root,COG1192@2|Bacteria,1MVJU@1224|Proteobacteria,1THFQ@1236|Gammaproteobacteria,1XVFV@135623|Vibrionales	135623|Vibrionales	D	AAA domain	-	-	-	-	-	-	-	-	-	-	-	-	AAA_31
CENOJOEC_00092_1	675813.VIB_000105	2.48e-153	442.0	COG1475@1|root,COG1475@2|Bacteria,1MWF4@1224|Proteobacteria,1RPM9@1236|Gammaproteobacteria,1XW08@135623|Vibrionales	135623|Vibrionales	K	ParB family	-	-	-	ko:K03497	-	-	-	-	ko00000,ko03000,ko03036,ko04812	-	-	-	ParB
CENOJOEC_00093_1	1279015.KB908464_gene2130	2.62e-21	126.0	COG2963@1|root,COG2963@2|Bacteria,1QWYW@1224|Proteobacteria,1T30E@1236|Gammaproteobacteria	1236|Gammaproteobacteria	L	Protein of unknown function (DUF2805)	-	-	-	-	-	-	-	-	-	-	-	-	DUF2805
CENOJOEC_00103_1	945550.VISI1226_11701	4.42e-246	721.0	COG2244@1|root,COG2244@2|Bacteria,1R6GF@1224|Proteobacteria,1RZZ6@1236|Gammaproteobacteria,1XVIC@135623|Vibrionales	135623|Vibrionales	S	Polysaccharide biosynthesis protein	-	-	-	-	-	-	-	-	-	-	-	-	-
CENOJOEC_00159_1	1217703.F904_01957	1.32e-31	162.0	COG1280@1|root,COG1280@2|Bacteria,1MWA1@1224|Proteobacteria,1T02P@1236|Gammaproteobacteria,3NTEU@468|Moraxellaceae	1236|Gammaproteobacteria	E	LysE type translocator	-	-	-	-	-	-	-	-	-	-	-	-	LysE
CENOJOEC_00160_1	1448139.AI20_12765	1.84e-36	134.0	COG2207@1|root,COG2207@2|Bacteria,1R46K@1224|Proteobacteria,1RNCY@1236|Gammaproteobacteria	1236|Gammaproteobacteria	K	AraC family transcriptional regulator	-	-	-	-	-	-	-	-	-	-	-	-	AraC_binding,HTH_18,HTH_AraC
CENOJOEC_00161_1	945543.VIBR0546_11757	8.06e-75	265.0	COG1247@1|root,COG1247@2|Bacteria,1QYM9@1224|Proteobacteria,1S7WX@1236|Gammaproteobacteria,1XX5R@135623|Vibrionales	135623|Vibrionales	M	Acetyltransferase (GNAT) domain	-	-	-	-	-	-	-	-	-	-	-	-	Acetyltransf_1
CENOJOEC_00166_1	1051646.VITU9109_24615	5.95e-34	165.0	COG1280@1|root,COG1280@2|Bacteria,1MYQ6@1224|Proteobacteria,1S7GH@1236|Gammaproteobacteria,1XXF7@135623|Vibrionales	135623|Vibrionales	E	LysE type translocator	-	-	-	-	-	-	-	-	-	-	-	-	LysE
CENOJOEC_00167_1	1500257.JQNM01000003_gene4974	1.41e-41	141.0	COG4954@1|root,COG4954@2|Bacteria,1RA4H@1224|Proteobacteria,2U5SJ@28211|Alphaproteobacteria,4BE2Y@82115|Rhizobiaceae	28211|Alphaproteobacteria	S	Protein of unknown function (DUF2000)	-	-	-	-	-	-	-	-	-	-	-	-	DUF2000
CENOJOEC_00175_1	675814.VIC_001118	1.6e-120	394.0	COG0583@1|root,COG0583@2|Bacteria,1MV06@1224|Proteobacteria,1RPI0@1236|Gammaproteobacteria,1Y2N4@135623|Vibrionales	135623|Vibrionales	K	Bacterial regulatory helix-turn-helix protein, lysR family	-	-	-	-	-	-	-	-	-	-	-	-	HTH_1,LysR_substrate
CENOJOEC_00194_1	672.VV93_v1c16850	2.2e-70	254.0	2C2QM@1|root,345FC@2|Bacteria,1NZYY@1224|Proteobacteria,1SR9C@1236|Gammaproteobacteria	1236|Gammaproteobacteria	-	-	-	-	-	-	-	-	-	-	-	-	-	-	-
CENOJOEC_00203_1	1504981.KO116_2391	1.4e-55	216.0	COG1917@1|root,COG1917@2|Bacteria,1NEYZ@1224|Proteobacteria,1SD09@1236|Gammaproteobacteria	1236|Gammaproteobacteria	S	Cupin domain	-	-	-	-	-	-	-	-	-	-	-	-	Cupin_2
CENOJOEC_00208_1	1219076.N646_0893	2.2e-45	188.0	COG2026@1|root,COG2026@2|Bacteria,1MZ76@1224|Proteobacteria,1S8RR@1236|Gammaproteobacteria,1XXSK@135623|Vibrionales	135623|Vibrionales	DJ	Cytotoxic translational repressor of toxin-antitoxin stability system	-	-	-	ko:K06218	-	-	-	-	ko00000,ko02048	-	-	-	ParE_toxin
CENOJOEC_00209_1	1205908.AKXW01000151_gene2228	5.27e-49	156.0	COG2161@1|root,COG2161@2|Bacteria,1N6YR@1224|Proteobacteria,1S8RK@1236|Gammaproteobacteria,1XY1J@135623|Vibrionales	135623|Vibrionales	D	Antitoxin component of a toxin-antitoxin (TA) module	-	-	-	ko:K18923	-	-	-	-	ko00000,ko02048	-	-	-	PhdYeFM_antitox
CENOJOEC_00237_1	1348635.BBJY01000015_gene644	1.29e-41	181.0	2AWE7@1|root,31NA9@2|Bacteria,1QK1B@1224|Proteobacteria,1TI3W@1236|Gammaproteobacteria,1XYBC@135623|Vibrionales	135623|Vibrionales	-	-	-	-	-	-	-	-	-	-	-	-	-	-	-
CENOJOEC_00297_1	1238450.VIBNISOn1_1760015	4.36e-84	291.0	COG1437@1|root,COG1437@2|Bacteria,1RBPX@1224|Proteobacteria,1S2EK@1236|Gammaproteobacteria,1XX0X@135623|Vibrionales	135623|Vibrionales	F	CYTH	cyaB	-	4.6.1.1	ko:K05873	ko00230,map00230	-	R00089,R00434	RC00295	ko00000,ko00001,ko01000	-	-	-	CYTH
CENOJOEC_00342_1	1280001.BAOA01000123_gene1056	1.06e-147	461.0	COG1040@1|root,COG1040@2|Bacteria,1QV41@1224|Proteobacteria,1RSAP@1236|Gammaproteobacteria,1XVT9@135623|Vibrionales	135623|Vibrionales	K	acetyltransferase	-	-	-	-	-	-	-	-	-	-	-	-	-
CENOJOEC_00346_1	1116375.VEJY3_09530	0.0	1065.0	COG4146@1|root,COG4146@2|Bacteria,1MXWV@1224|Proteobacteria,1RR4S@1236|Gammaproteobacteria,1XW1R@135623|Vibrionales	135623|Vibrionales	S	Belongs to the sodium solute symporter (SSF) (TC 2.A.21) family	-	-	-	ko:K03307	-	-	-	-	ko00000	2.A.21	-	-	SSF
CENOJOEC_00347_1	1116375.VEJY3_09535	0.0	1370.0	COG3345@1|root,COG3345@2|Bacteria,1MWTQ@1224|Proteobacteria,1RQ4M@1236|Gammaproteobacteria,1XUYH@135623|Vibrionales	135623|Vibrionales	G	COG3345 Alpha-galactosidase	-	-	3.2.1.22	ko:K07407	ko00052,ko00561,ko00600,ko00603,map00052,map00561,map00600,map00603	-	R01101,R01103,R01104,R01194,R01329,R02926,R03634,R04019,R04470,R05549,R05961,R06091	RC00049,RC00059,RC00451	ko00000,ko00001,ko01000	-	-	-	Glyco_hydro_36C,Glyco_hydro_36N,Melibiase
CENOJOEC_00348_1	1205908.AKXW01000107_gene1125	1.9e-158	496.0	COG1609@1|root,COG1609@2|Bacteria,1MVZ4@1224|Proteobacteria,1RMGU@1236|Gammaproteobacteria,1XW4W@135623|Vibrionales	135623|Vibrionales	K	helix_turn _helix lactose operon repressor	-	-	-	-	-	-	-	-	-	-	-	-	LacI,Peripla_BP_3
CENOJOEC_00372_1	675806.VII_000708	5.97e-70	253.0	2DNPN@1|root,32YG3@2|Bacteria,1N9YB@1224|Proteobacteria,1SE1E@1236|Gammaproteobacteria,1XXXB@135623|Vibrionales	135623|Vibrionales	S	Protein of unknown function (DUF2867)	-	-	-	-	-	-	-	-	-	-	-	-	DUF2867
CENOJOEC_00399_1	575788.VS_2709	1.17e-39	177.0	COG4711@1|root,COG4711@2|Bacteria,1RJII@1224|Proteobacteria,1S65R@1236|Gammaproteobacteria,1XXE7@135623|Vibrionales	135623|Vibrionales	S	Putative integral membrane protein (DUF2391)	-	-	-	-	-	-	-	-	-	-	-	-	DUF2391
CENOJOEC_00471_1	1280001.BAOA01000027_gene4832	2.37e-198	593.0	COG1988@1|root,COG1988@2|Bacteria,1QK5N@1224|Proteobacteria,1S0MU@1236|Gammaproteobacteria,1XSC2@135623|Vibrionales	135623|Vibrionales	S	membrane-bound metal-dependent hydrolases	-	-	-	ko:K07038	-	-	-	-	ko00000	-	-	-	YdjM
CENOJOEC_00485_1	675814.VIC_001170	9.45e-38	166.0	COG1694@1|root,COG1694@2|Bacteria,1NX8A@1224|Proteobacteria,1SQQJ@1236|Gammaproteobacteria,1XYSB@135623|Vibrionales	135623|Vibrionales	S	MazG nucleotide pyrophosphohydrolase domain	-	-	-	-	-	-	-	-	-	-	-	-	MazG

## Sheet: Supplementary_Table_4
#query	seed_ortholog	evalue	score	eggNOG_OGs	max_annot_lvl	COG_category	Description	Preferred_name	GOs	EC	KEGG_ko	KEGG_Pathway	KEGG_Module	KEGG_Reaction	KEGG_rclass	BRITE	KEGG_TC	CAZy	BiGG_Reaction	PFAMs
JILNLADN_00001_1	326442.PSHAb0001	1.11e-283	817.0	COG1192@1|root,COG1192@2|Bacteria,1MVJU@1224|Proteobacteria,1T16H@1236|Gammaproteobacteria,2Q051@267888|Pseudoalteromonadaceae	1236|Gammaproteobacteria	D	COG1192 ATPases involved in chromosome partitioning	-	-	-	ko:K03496	-	-	-	-	ko00000,ko03036,ko04812	-	-	-	AAA_31
JILNLADN_00002_1	326442.PSHAb0002	3.64e-206	613.0	COG1475@1|root,COG1475@2|Bacteria,1NGXR@1224|Proteobacteria,1RNZ3@1236|Gammaproteobacteria,2Q0DQ@267888|Pseudoalteromonadaceae	1236|Gammaproteobacteria	K	transcriptional regulator for chromosome partitioning (ParB family protein)	-	-	-	ko:K03497	-	-	-	-	ko00000,ko03000,ko03036,ko04812	-	-	-	ParB,ParBc
JILNLADN_00004_1	326442.PSHAb0004	1.16e-280	816.0	COG1322@1|root,COG1322@2|Bacteria,1MWHV@1224|Proteobacteria,1RMB8@1236|Gammaproteobacteria,2Q150@267888|Pseudoalteromonadaceae	1236|Gammaproteobacteria	S	DNA recombination protein RmuC	rmuC	-	-	ko:K09760	-	-	-	-	ko00000	-	-	-	RmuC
JILNLADN_00038_1	326442.PSHAb0038	6.68e-74	261.0	COG1186@1|root,COG1186@2|Bacteria,1RH75@1224|Proteobacteria,1S5YQ@1236|Gammaproteobacteria,2Q2UC@267888|Pseudoalteromonadaceae	1236|Gammaproteobacteria	J	COG1186 Protein chain release factor B	yaeJ	GO:0003674,GO:0003676,GO:0003723,GO:0003747,GO:0003824,GO:0004045,GO:0005488,GO:0006412,GO:0006414,GO:0006415,GO:0006417,GO:0006518,GO:0006807,GO:0008079,GO:0008135,GO:0008150,GO:0008152,GO:0009058,GO:0009059,GO:0009889,GO:0009987,GO:0010467,GO:0010468,GO:0010556,GO:0010608,GO:0016043,GO:0016150,GO:0016787,GO:0016788,GO:0019222,GO:0019538,GO:0022411,GO:0031323,GO:0031326,GO:0032268,GO:0032984,GO:…	-	ko:K15034	-	-	-	-	ko00000,ko03012	-	-	-	RF-1
JILNLADN_00060_1	326442.PSHAb0060	9.04e-157	479.0	COG0217@1|root,COG0217@2|Bacteria,1MW3X@1224|Proteobacteria,1RP5N@1236|Gammaproteobacteria,2PZRV@267888|Pseudoalteromonadaceae	1236|Gammaproteobacteria	K	transcriptional regulatory protein	yeeN	GO:0005575,GO:0005622,GO:0005623,GO:0005737,GO:0005829,GO:0044424,GO:0044444,GO:0044464	-	-	-	-	-	-	-	-	-	-	Transcrip_reg
JILNLADN_00061_1	326442.PSHAb0061	0.0	1449.0	COG2225@1|root,COG2225@2|Bacteria,1MVEV@1224|Proteobacteria,1RPVI@1236|Gammaproteobacteria,2Q08B@267888|Pseudoalteromonadaceae	1236|Gammaproteobacteria	C	Involved in the glycolate utilization. Catalyzes the condensation and subsequent hydrolysis of acetyl-coenzyme A (acetyl-CoA) and glyoxylate to form malate and CoA	glcB	-	2.3.3.9	ko:K01638	ko00620,ko00630,ko01100,ko01110,ko01120,ko01200,map00620,map00630,map01100,map01110,map01120,map01200	M00012	R00472	RC00004,RC00308,RC02747	ko00000,ko00001,ko00002,ko01000	-	-	-	Malate_synthase
JILNLADN_00079_1	326442.PSHAb0079	4.09e-256	747.0	COG1972@1|root,COG1972@2|Bacteria,1MXXX@1224|Proteobacteria,1RMBX@1236|Gammaproteobacteria,2Q0PX@267888|Pseudoalteromonadaceae	1236|Gammaproteobacteria	F	Belongs to the concentrative nucleoside transporter (CNT) (TC 2.A.41) family	yeiM	GO:0003674,GO:0005215,GO:0005337,GO:0005575,GO:0005623,GO:0005886,GO:0005887,GO:0006810,GO:0008150,GO:0015858,GO:0015931,GO:0015932,GO:0016020,GO:0016021,GO:0022857,GO:0031224,GO:0031226,GO:0044425,GO:0044459,GO:0044464,GO:0051179,GO:0051234,GO:0055085,GO:0071702,GO:0071705,GO:0071944,GO:1901264,GO:1901505,GO:1901642	-	ko:K03317	-	-	-	-	ko00000	2.A.41	-	-	Gate,Nucleos_tra2_C,Nucleos_tra2_N
JILNLADN_00080_1	326442.PSHAb0080	1.51e-129	410.0	COG0572@1|root,COG0572@2|Bacteria,1MWCH@1224|Proteobacteria,1RNZG@1236|Gammaproteobacteria,2Q1HX@267888|Pseudoalteromonadaceae	1236|Gammaproteobacteria	F	uridine kinase	udk	GO:0003674,GO:0003824,GO:0004849,GO:0005575,GO:0005622,GO:0005623,GO:0005737,GO:0005829,GO:0006139,GO:0006206,GO:0006213,GO:0006220,GO:0006221,GO:0006222,GO:0006725,GO:0006753,GO:0006793,GO:0006796,GO:0006807,GO:0008150,GO:0008152,GO:0008655,GO:0009058,GO:0009112,GO:0009116,GO:0009117,GO:0009119,GO:0009123,GO:0009124,GO:0009129,GO:0009130,GO:0009156,GO:0009161,GO:0009163,GO:0009165,GO:0009173,GO:…	2.7.1.19,2.7.1.48	ko:K00855,ko:K00876	ko00240,ko00710,ko00983,ko01100,ko01120,ko01200,map00240,map00710,map00983,map01100,map01120,map01200	M00165,M00166	R00513,R00516,R00517,R00962,R00964,R00967,R00968,R00970,R01523,R01548,R01549,R01880,R02091,R02096,R02097,R02327,R02332,R02371,R02372,R08232	RC00002,RC00017	ko00000,ko00001,ko00002,ko01000	-	-	iSBO_1134.SBO_0893	PRK
JILNLADN_00081_1	326442.PSHAb0081	2.42e-288	828.0	COG1015@1|root,COG1015@2|Bacteria,1MVN8@1224|Proteobacteria,1RQ6W@1236|Gammaproteobacteria,2PZT6@267888|Pseudoalteromonadaceae	1236|Gammaproteobacteria	G	Phosphotransfer between the C1 and C5 carbon atoms of pentose	deoB	GO:0003674,GO:0003824,GO:0005575,GO:0005622,GO:0005623,GO:0005737,GO:0005829,GO:0006139,GO:0006725,GO:0006753,GO:0006793,GO:0006796,GO:0006807,GO:0006950,GO:0006974,GO:0008150,GO:0008152,GO:0008973,GO:0009056,GO:0009058,GO:0009117,GO:0009166,GO:0009262,GO:0009264,GO:0009987,GO:0016853,GO:0016866,GO:0016868,GO:0018130,GO:0019438,GO:0019439,GO:0019637,GO:0033554,GO:0034404,GO:0034641,GO:0034654,GO:…	5.4.2.7	ko:K01839	ko00030,ko00230,map00030,map00230	-	R01057,R02749	RC00408	ko00000,ko00001,ko01000	-	-	iLF82_1304.LF82_0465,iNRG857_1313.NRG857_22165	Metalloenzyme
JILNLADN_00082_1	326442.PSHAb0082	2.91e-148	459.0	COG0813@1|root,COG0813@2|Bacteria,1MUW6@1224|Proteobacteria,1RMMA@1236|Gammaproteobacteria,2PZG8@267888|Pseudoalteromonadaceae	1236|Gammaproteobacteria	F	COG0813 Purine-nucleoside phosphorylase	deoD	-	2.4.2.1	ko:K03784	ko00230,ko00240,ko00760,ko01100,ko01110,map00230,map00240,map00760,map01100,map01110	-	R01561,R01863,R01969,R02147,R02294,R02295,R02297,R02484,R02557,R02748,R08368,R10244	RC00033,RC00063,RC00122	ko00000,ko00001,ko01000	-	-	-	PNP_UDP_1
JILNLADN_00228_1	326442.PSHAb0236	1.14e-258	752.0	COG2966@1|root,COG3610@1|root,COG2966@2|Bacteria,COG3610@2|Bacteria,1RAQ0@1224|Proteobacteria,1RP2P@1236|Gammaproteobacteria,2Q0UT@267888|Pseudoalteromonadaceae	1236|Gammaproteobacteria	S	Threonine/Serine exporter, ThrE	-	-	-	-	-	-	-	-	-	-	-	-	ThrE,ThrE_2
JILNLADN_00282_1	326442.PSHAb0294	2.99e-124	395.0	COG1435@1|root,COG1435@2|Bacteria,1NJR4@1224|Proteobacteria,1RPCK@1236|Gammaproteobacteria,2PZPA@267888|Pseudoalteromonadaceae	1236|Gammaproteobacteria	F	thymidine kinase	tdk	GO:0003674,GO:0003824,GO:0004797,GO:0005575,GO:0005622,GO:0005623,GO:0005737,GO:0005829,GO:0006139,GO:0006213,GO:0006259,GO:0006725,GO:0006753,GO:0006793,GO:0006796,GO:0006807,GO:0008150,GO:0008152,GO:0009058,GO:0009116,GO:0009117,GO:0009120,GO:0009123,GO:0009124,GO:0009157,GO:0009162,GO:0009165,GO:0009987,GO:0015949,GO:0016301,GO:0016310,GO:0016740,GO:0016772,GO:0018130,GO:0019136,GO:0019205,GO:…	2.7.1.21	ko:K00857	ko00240,ko00983,ko01100,map00240,map00983,map01100	-	R01567,R02099,R08233	RC00002,RC00017	ko00000,ko00001,ko01000	-	-	iAF1260.b1238,iBWG_1329.BWG_1065,iECDH10B_1368.ECDH10B_1298,iECDH1ME8569_1439.ECDH1ME8569_1176,iEcDH1_1363.EcDH1_2411,iJO1366.b1238,iJR904.b1238,iPC815.YPO2176,iY75_1357.Y75_RS06470	TK
JILNLADN_00288_1	722419.PH505_ak00210	7.95e-63	233.0	2B39T@1|root,31VY1@2|Bacteria,1RIH9@1224|Proteobacteria,1SAYD@1236|Gammaproteobacteria,2Q385@267888|Pseudoalteromonadaceae	1236|Gammaproteobacteria	-	-	-	-	-	-	-	-	-	-	-	-	-	-	LETM1
JILNLADN_00289_1	326442.PSHAb0302	0.0	915.0	COG0260@1|root,COG0260@2|Bacteria,1MUIN@1224|Proteobacteria,1RNFI@1236|Gammaproteobacteria,2Q10S@267888|Pseudoalteromonadaceae	1236|Gammaproteobacteria	E	Belongs to the peptidase M17 family	pepA2	-	3.4.11.1	ko:K01255	ko00480,ko01100,map00480,map01100	-	R00899,R04951	RC00096,RC00141	ko00000,ko00001,ko01000,ko01002	-	-	-	Peptidase_M17
JILNLADN_00294_1	326442.PSHAb0307	5.04e-101	333.0	COG4567@1|root,COG4567@2|Bacteria,1RD7J@1224|Proteobacteria,1S3PE@1236|Gammaproteobacteria,2Q1WZ@267888|Pseudoalteromonadaceae	1236|Gammaproteobacteria	T	COG4567 Response regulator consisting of a CheY-like receiver domain and a Fis-type HTH domain	regA	-	-	ko:K15012	ko02020,map02020	M00523	-	-	ko00000,ko00001,ko00002,ko02022	-	-	-	HTH_8,Response_reg
JILNLADN_00302_1	326442.PSHAb0316	2.71e-167	509.0	COG2820@1|root,COG2820@2|Bacteria,1P0EC@1224|Proteobacteria,1RN3N@1236|Gammaproteobacteria,2Q1FQ@267888|Pseudoalteromonadaceae	1236|Gammaproteobacteria	F	Catalyzes the reversible phosphorylytic cleavage of uridine and deoxyuridine to uracil and ribose- or deoxyribose-1- phosphate. The produced molecules are then utilized as carbon and energy sources or in the rescue of pyrimidine bases for nucleotide synthesis	udp	GO:0003674,GO:0003824,GO:0004850,GO:0005488,GO:0005515,GO:0005575,GO:0005622,GO:0005623,GO:0005737,GO:0005829,GO:0006139,GO:0006213,GO:0006218,GO:0006725,GO:0006807,GO:0006950,GO:0006974,GO:0008150,GO:0008152,GO:0009056,GO:0009116,GO:0009119,GO:0009164,GO:0009987,GO:0016043,GO:0016740,GO:0016757,GO:0016763,GO:0019439,GO:0022607,GO:0030955,GO:0031420,GO:0033554,GO:0034214,GO:0034641,GO:0034655,GO:…	2.4.2.3	ko:K00757	ko00240,ko00983,ko01100,map00240,map00983,map01100	-	R01876,R02484,R08229	RC00063	ko00000,ko00001,ko01000	-	-	iAPECO1_1312.APECO1_2630,iB21_1397.B21_03667,iECABU_c1320.ECABU_c43290,iECBD_1354.ECBD_4198,iECB_1328.ECB_03718,iECD_1391.ECD_03718,iECNA114_1301.ECNA114_4136,iECOK1_1307.ECOK1_4296,iECP_1309.ECP_4040,iECS88_1305.ECS88_4275,iECSF_1327.ECSF_3683,iEcSMS35_1347.EcSMS35_4208,iLF82_1304.LF82_2357,iNRG857_1313.NRG857_19105,iUMN146_1321.UM146_19385,iUMNK88_1353.UMNK88_4655	PNP_UDP_1
JILNLADN_00303_1	326442.PSHAb0317	5.63e-263	758.0	COG0010@1|root,COG0010@2|Bacteria,1MVFH@1224|Proteobacteria,1RMH5@1236|Gammaproteobacteria,2PZP1@267888|Pseudoalteromonadaceae	1236|Gammaproteobacteria	E	COG0010 Arginase agmatinase formimionoglutamate hydrolase, arginase family	speB	-	3.5.3.1,3.5.3.11,3.5.3.8	ko:K01476,ko:K01479,ko:K01480	ko00220,ko00330,ko00340,ko01100,ko01110,ko01130,ko01230,ko05146,map00220,map00330,map00340,map01100,map01110,map01130,map01230,map05146	M00029,M00045,M00133,M00134	R00551,R01157,R02285	RC00024,RC00221,RC00329,RC00681	ko00000,ko00001,ko00002,ko01000	-	-	-	Arginase
JILNLADN_00321_1	326442.PSHAb0337	6.44e-137	426.0	COG0625@1|root,COG0625@2|Bacteria,1RA4Y@1224|Proteobacteria,1S2I8@1236|Gammaproteobacteria,2PZT7@267888|Pseudoalteromonadaceae	1236|Gammaproteobacteria	O	maleylacetoacetate isomerase	maiA	-	5.2.1.2,5.2.1.4	ko:K01800,ko:K01801	ko00350,ko00643,ko01100,ko01120,map00350,map00643,map01100,map01120	M00044	R03181,R03868	RC00867	ko00000,ko00001,ko00002,ko01000	-	-	-	GST_C,GST_C_2,GST_C_3,GST_N,GST_N_2,GST_N_3
JILNLADN_00322_1	326442.PSHAb0338	0.0	902.0	COG3508@1|root,COG3508@2|Bacteria,1MV9G@1224|Proteobacteria,1RQG2@1236|Gammaproteobacteria,2Q042@267888|Pseudoalteromonadaceae	1236|Gammaproteobacteria	Q	Involved in the catabolism of homogentisate (2,5- dihydroxyphenylacetate or 2,5-OH-PhAc), a central intermediate in the degradation of phenylalanine and tyrosine. Catalyzes the oxidative ring cleavage of the aromatic ring of homogentisate to yield maleylacetoacetate	hmgA	GO:0000976,GO:0001067,GO:0001130,GO:0001217,GO:0003674,GO:0003676,GO:0003677,GO:0003690,GO:0003700,GO:0003824,GO:0004411,GO:0005488,GO:0005506,GO:0005575,GO:0006082,GO:0006355,GO:0006520,GO:0006558,GO:0006559,GO:0006570,GO:0006572,GO:0006725,GO:0006807,GO:0008150,GO:0008152,GO:0009056,GO:0009063,GO:0009072,GO:0009074,GO:0009889,GO:0009890,GO:0009892,GO:0009987,GO:0010468,GO:0010556,GO:0010558,GO:…	1.13.11.5	ko:K00451	ko00350,ko00643,ko01100,ko01120,map00350,map00643,map01100,map01120	M00044	R02519	RC00737	ko00000,ko00001,ko00002,ko01000	-	-	-	GIY-YIG,HgmA
JILNLADN_00329_1	326442.PSHAb0345	0.0	1087.0	COG0737@1|root,COG0737@2|Bacteria,1MX03@1224|Proteobacteria,1RPX3@1236|Gammaproteobacteria,2PZH7@267888|Pseudoalteromonadaceae	1236|Gammaproteobacteria	F	Belongs to the 5'-nucleotidase family	ushA	GO:0003674,GO:0003824,GO:0005488,GO:0005575,GO:0005623,GO:0006139,GO:0006725,GO:0006793,GO:0006796,GO:0006807,GO:0008150,GO:0008152,GO:0008252,GO:0008253,GO:0008768,GO:0009225,GO:0009987,GO:0016311,GO:0016462,GO:0016787,GO:0016788,GO:0016791,GO:0016817,GO:0016818,GO:0030288,GO:0030313,GO:0031975,GO:0034641,GO:0042578,GO:0042597,GO:0043167,GO:0043169,GO:0044237,GO:0044238,GO:0044281,GO:0044464,GO:…	3.1.3.5,3.6.1.45	ko:K11751	ko00230,ko00240,ko00760,ko01100,ko01110,map00230,map00240,map00760,map01100,map01110	-	R00183,R00511,R00963,R01126,R01227,R01569,R01664,R01968,R02088,R02102,R02323,R02719,R03346	RC00017	ko00000,ko00001,ko01000	-	-	iEC55989_1330.EC55989_0493,iECIAI1_1343.ECIAI1_0483,iECO103_1326.ECO103_0456,iECSE_1348.ECSE_0505	5_nucleotid_C,Metallophos
JILNLADN_00333_1	326442.PSHAb0349	0.0	1895.0	COG1025@1|root,COG1025@2|Bacteria,1QTVC@1224|Proteobacteria,1T1IG@1236|Gammaproteobacteria,2PZVC@267888|Pseudoalteromonadaceae	1236|Gammaproteobacteria	O	Belongs to the peptidase M16 family	ptrA	GO:0003674,GO:0003824,GO:0004175,GO:0004222,GO:0005488,GO:0005575,GO:0005622,GO:0005623,GO:0005737,GO:0006508,GO:0006807,GO:0008150,GO:0008152,GO:0008233,GO:0008237,GO:0008270,GO:0016787,GO:0019538,GO:0030288,GO:0030313,GO:0031975,GO:0042597,GO:0043167,GO:0043169,GO:0043170,GO:0044238,GO:0044424,GO:0044464,GO:0046872,GO:0046914,GO:0070011,GO:0071704,GO:0140096,GO:1901564	3.4.24.55	ko:K01407	-	-	-	-	ko00000,ko01000,ko01002	-	-	-	Peptidase_M16,Peptidase_M16_C,Peptidase_M16_M
JILNLADN_00340_1	326442.PSHAb0357	0.0	1200.0	COG0443@1|root,COG0443@2|Bacteria,1MVEN@1224|Proteobacteria,1RMDD@1236|Gammaproteobacteria,2PZR0@267888|Pseudoalteromonadaceae	1236|Gammaproteobacteria	O	Heat shock 70 kDa protein	dnaK	GO:0000166,GO:0000988,GO:0000989,GO:0003674,GO:0003824,GO:0005488,GO:0005515,GO:0005524,GO:0005575,GO:0005622,GO:0005623,GO:0005737,GO:0005829,GO:0005886,GO:0006457,GO:0006458,GO:0006950,GO:0006986,GO:0008144,GO:0008150,GO:0008270,GO:0009266,GO:0009408,GO:0009628,GO:0009889,GO:0009987,GO:0010033,GO:0010556,GO:0016020,GO:0016043,GO:0016462,GO:0016787,GO:0016817,GO:0016818,GO:0016887,GO:0016989,GO:…	-	ko:K04043	ko03018,ko04212,ko05152,map03018,map04212,map05152	-	-	-	ko00000,ko00001,ko03019,ko03029,ko03110,ko04147	1.A.33.1	-	-	HSP70,MreB_Mbl
JILNLADN_00341_1	326442.PSHAb0358	6.11e-226	668.0	COG0484@1|root,COG0484@2|Bacteria,1MVMS@1224|Proteobacteria,1RNHY@1236|Gammaproteobacteria,2PZRM@267888|Pseudoalteromonadaceae	1236|Gammaproteobacteria	O	ATP binding to DnaK triggers the release of the substrate protein, thus completing the reaction cycle. Several rounds of ATP-dependent interactions between DnaJ, DnaK and GrpE are required for fully efficient folding. Also involved, together with DnaK and GrpE, in the DNA replication of plasmids through activation of initiation proteins	dnaJ	GO:0000988,GO:0000989,GO:0003674,GO:0003756,GO:0003824,GO:0005488,GO:0005515,GO:0005575,GO:0005622,GO:0005623,GO:0005737,GO:0005829,GO:0006139,GO:0006259,GO:0006260,GO:0006457,GO:0006458,GO:0006725,GO:0006807,GO:0006950,GO:0008150,GO:0008152,GO:0008270,GO:0009058,GO:0009059,GO:0009266,GO:0009408,GO:0009628,GO:0009889,GO:0009987,GO:0010556,GO:0015035,GO:0015036,GO:0016020,GO:0016032,GO:0016043,GO:…	-	ko:K03686	-	-	-	-	ko00000,ko03029,ko03110	-	-	-	DnaJ,DnaJ_C,DnaJ_CXXCXGXG
JILNLADN_00344_1	326442.PSHAb0360	1.89e-50	160.0	2EFVT@1|root,339N0@2|Bacteria,1MZTF@1224|Proteobacteria,1S950@1236|Gammaproteobacteria,2Q322@267888|Pseudoalteromonadaceae	1236|Gammaproteobacteria	-	-	-	-	-	-	-	-	-	-	-	-	-	-	-
JILNLADN_00358_1	326442.PSHAb0374	0.0	1460.0	COG1960@1|root,COG1960@2|Bacteria,1QC3W@1224|Proteobacteria,1RQQC@1236|Gammaproteobacteria,2Q18W@267888|Pseudoalteromonadaceae	1236|Gammaproteobacteria	I	COG1960 Acyl-CoA dehydrogenases	-	-	1.3.8.7	ko:K00249	ko00071,ko00280,ko00410,ko00640,ko01100,ko01110,ko01130,ko01200,ko01212,ko03320,map00071,map00280,map00410,map00640,map01100,map01110,map01130,map01200,map01212,map03320	M00013,M00036,M00087	R00924,R01175,R01279,R02661,R03172,R03777,R03857,R03990,R04095,R04432,R04751,R04754	RC00052,RC00068,RC00076,RC00095,RC00148,RC00246	ko00000,ko00001,ko00002,ko01000	-	-	-	Acyl-CoA_dh_1,Acyl-CoA_dh_M,Acyl-CoA_dh_N,DUF1974
JILNLADN_00372_1	326442.PSHAb0390	1.13e-206	613.0	COG0329@1|root,COG0329@2|Bacteria,1MUCM@1224|Proteobacteria,1RNH9@1236|Gammaproteobacteria,2Q1FW@267888|Pseudoalteromonadaceae	1236|Gammaproteobacteria	E	Catalyzes the condensation of (S)-aspartate-beta- semialdehyde (S)-ASA and pyruvate to 4-hydroxy- tetrahydrodipicolinate (HTPA)	dapA	-	4.3.3.7	ko:K01714	ko00261,ko00300,ko01100,ko01110,ko01120,ko01130,ko01230,map00261,map00300,map01100,map01110,map01120,map01130,map01230	M00016,M00525,M00526,M00527	R10147	RC03062,RC03063	ko00000,ko00001,ko00002,ko01000	-	-	-	DHDPS
JILNLADN_00405_1	326442.PSHAb0425	3.18e-178	538.0	COG5383@1|root,COG5383@2|Bacteria,1MWTV@1224|Proteobacteria,1RNJF@1236|Gammaproteobacteria,2Q107@267888|Pseudoalteromonadaceae	1236|Gammaproteobacteria	S	DUF1338	-	-	-	-	-	-	-	-	-	-	-	-	DUF1338
JILNLADN_00407_1	326442.PSHAb0427	1.38e-238	697.0	COG3138@1|root,COG3138@2|Bacteria,1MWHC@1224|Proteobacteria,1RMXG@1236|Gammaproteobacteria,2Q0YG@267888|Pseudoalteromonadaceae	1236|Gammaproteobacteria	E	COG3138 Arginine ornithine N-succinyltransferase beta subunit	astA	-	2.3.1.109	ko:K00673	ko00330,ko01100,map00330,map01100	-	R00832	RC00004,RC00064	ko00000,ko00001,ko01000	-	-	-	AstA
JILNLADN_00408_1	326442.PSHAb0428	2.89e-278	802.0	COG4992@1|root,COG4992@2|Bacteria,1MV3C@1224|Proteobacteria,1RMV1@1236|Gammaproteobacteria,2PZC8@267888|Pseudoalteromonadaceae	1236|Gammaproteobacteria	E	COG4992 Ornithine acetylornithine aminotransferase	argD	GO:0003674,GO:0003824,GO:0003992,GO:0004069,GO:0005488,GO:0005515,GO:0006082,GO:0006520,GO:0006525,GO:0006526,GO:0006553,GO:0006591,GO:0006807,GO:0008144,GO:0008150,GO:0008152,GO:0008483,GO:0008652,GO:0009016,GO:0009058,GO:0009064,GO:0009066,GO:0009067,GO:0009084,GO:0009085,GO:0009089,GO:0009987,GO:0016053,GO:0016740,GO:0016769,GO:0019752,GO:0019842,GO:0030170,GO:0033359,GO:0036094,GO:0042450,GO:…	2.6.1.11,2.6.1.17,2.6.1.81	ko:K00821,ko:K00840	ko00220,ko00300,ko00330,ko01100,ko01110,ko01120,ko01130,ko01210,ko01230,map00220,map00300,map00330,map01100,map01110,map01120,map01130,map01210,map01230	M00016,M00028,M00845	R02283,R04217,R04475	RC00006,RC00062	ko00000,ko00001,ko00002,ko01000,ko01007	-	-	iSFV_1184.SFV_3365,iSF_1195.SF3378,iSFxv_1172.SFxv_3689,iSSON_1240.SSON_3490,iS_1188.S4385	Aminotran_3
JILNLADN_00409_1	326442.PSHAb0429	1.75e-75	268.0	COG1522@1|root,COG1522@2|Bacteria,1RH53@1224|Proteobacteria,1S493@1236|Gammaproteobacteria,2Q29D@267888|Pseudoalteromonadaceae	1236|Gammaproteobacteria	K	COG1522 Transcriptional regulators	-	-	-	-	-	-	-	-	-	-	-	-	AsnC_trans_reg,HTH_24,HTH_AsnC-type
JILNLADN_00415_1	326442.PSHAb0436	5.23e-214	634.0	COG1187@1|root,COG1187@2|Bacteria,1MXQE@1224|Proteobacteria,1RMC7@1236|Gammaproteobacteria,2Q1P6@267888|Pseudoalteromonadaceae	1236|Gammaproteobacteria	J	Belongs to the pseudouridine synthase RsuA family	rluF	GO:0000154,GO:0000455,GO:0001522,GO:0003674,GO:0003824,GO:0005575,GO:0005622,GO:0005623,GO:0005737,GO:0005829,GO:0006139,GO:0006364,GO:0006396,GO:0006399,GO:0006400,GO:0006725,GO:0006807,GO:0008033,GO:0008150,GO:0008152,GO:0009451,GO:0009982,GO:0009987,GO:0010467,GO:0016070,GO:0016072,GO:0016853,GO:0016866,GO:0022613,GO:0031118,GO:0031119,GO:0034470,GO:0034641,GO:0034660,GO:0042254,GO:0043170,GO:…	5.4.99.19,5.4.99.21	ko:K06182,ko:K06183	-	-	-	-	ko00000,ko01000,ko03009	-	-	-	DUF72,PseudoU_synth_2,S4
JILNLADN_00418_1	326442.PSHAb0439	1.76e-241	703.0	COG0845@1|root,COG0845@2|Bacteria,1R4JA@1224|Proteobacteria,1RPS5@1236|Gammaproteobacteria,2PZKY@267888|Pseudoalteromonadaceae	1236|Gammaproteobacteria	M	Belongs to the membrane fusion protein (MFP) (TC 8.A.1) family	ttgA	-	-	-	-	-	-	-	-	-	-	-	Biotin_lipoyl_2,HlyD_3,HlyD_D23
JILNLADN_00442_1	326442.PSHAb0462	6.51e-54	169.0	COG0776@1|root,COG0776@2|Bacteria,1MZ5B@1224|Proteobacteria,1S8VH@1236|Gammaproteobacteria,2Q2Q4@267888|Pseudoalteromonadaceae	1236|Gammaproteobacteria	L	Histone-like DNA-binding protein which is capable of wrapping DNA to stabilize it, and thus to prevent its denaturation under extreme environmental conditions	hupB	-	-	ko:K03530	-	-	-	-	ko00000,ko03032,ko03036,ko03400	-	-	-	Bac_DNA_binding
JILNLADN_00443_1	326442.PSHAb0463	3.45e-89	305.0	COG0440@1|root,COG0440@2|Bacteria,1RAGN@1224|Proteobacteria,1S20I@1236|Gammaproteobacteria,2PZNN@267888|Pseudoalteromonadaceae	1236|Gammaproteobacteria	E	COG0440 Acetolactate synthase, small (regulatory) subunit	ilvH	GO:0003674,GO:0003824,GO:0003984,GO:0005575,GO:0005622,GO:0005623,GO:0005737,GO:0005829,GO:0005948,GO:0006082,GO:0006520,GO:0006549,GO:0006573,GO:0006807,GO:0008150,GO:0008152,GO:0008652,GO:0009058,GO:0009081,GO:0009082,GO:0009097,GO:0009099,GO:0009987,GO:0016053,GO:0016740,GO:0016744,GO:0019752,GO:0032991,GO:0043436,GO:0044237,GO:0044238,GO:0044249,GO:0044281,GO:0044283,GO:0044424,GO:0044444,GO:…	2.2.1.6	ko:K01653	ko00290,ko00650,ko00660,ko00770,ko01100,ko01110,ko01130,ko01210,ko01230,map00290,map00650,map00660,map00770,map01100,map01110,map01130,map01210,map01230	M00019,M00570	R00006,R00014,R00226,R03050,R04672,R04673,R08648	RC00027,RC00106,RC01192,RC02744,RC02893	ko00000,ko00001,ko00002,ko01000	-	-	iAPECO1_1312.APECO1_1906,iECNA114_1301.ECNA114_0072,iEcSMS35_1347.EcSMS35_0084,iG2583_1286.G2583_0082,iSFxv_1172.SFxv_0077,iUTI89_1310.UTI89_C0086	ACT,ACT_5,ALS_ss_C
JILNLADN_00444_1	326442.PSHAb0464	0.0	1154.0	COG0028@1|root,COG0028@2|Bacteria,1MU6U@1224|Proteobacteria,1RMQQ@1236|Gammaproteobacteria,2Q132@267888|Pseudoalteromonadaceae	1236|Gammaproteobacteria	H	COG0028 Thiamine pyrophosphate-requiring enzymes acetolactate synthase, pyruvate dehydrogenase (cytochrome), glyoxylate carboligase, phosphonopyruvate decarboxylase	ilvI	GO:0000287,GO:0003674,GO:0003824,GO:0003984,GO:0005488,GO:0005575,GO:0005622,GO:0005623,GO:0005737,GO:0005829,GO:0006082,GO:0006520,GO:0006549,GO:0006573,GO:0006807,GO:0008150,GO:0008152,GO:0008652,GO:0009058,GO:0009081,GO:0009082,GO:0009097,GO:0009099,GO:0009987,GO:0016053,GO:0016740,GO:0016744,GO:0019752,GO:0019842,GO:0030976,GO:0036094,GO:0043167,GO:0043168,GO:0043169,GO:0043436,GO:0044237,GO:…	2.2.1.6	ko:K01652	ko00290,ko00650,ko00660,ko00770,ko01100,ko01110,ko01130,ko01210,ko01230,map00290,map00650,map00660,map00770,map01100,map01110,map01130,map01210,map01230	M00019,M00570	R00006,R00014,R00226,R03050,R04672,R04673,R08648	RC00027,RC00106,RC01192,RC02744,RC02893	ko00000,ko00001,ko00002,ko01000	-	-	iAPECO1_1312.APECO1_1907,iB21_1397.B21_00078,iBWG_1329.BWG_0073,iECBD_1354.ECBD_3539,iECB_1328.ECB_00079,iECD_1391.ECD_00079,iUTI89_1310.UTI89_C0085,iYL1228.KPN_00082	TPP_enzyme_C,TPP_enzyme_M,TPP_enzyme_N
JILNLADN_00445_1	326442.PSHAb0465	1.57e-219	648.0	COG0473@1|root,COG0473@2|Bacteria,1QU2H@1224|Proteobacteria,1T1N6@1236|Gammaproteobacteria,2Q194@267888|Pseudoalteromonadaceae	1236|Gammaproteobacteria	C	Isocitrate isopropylmalate dehydrogenase	-	-	1.1.1.41	ko:K00030	ko00020,ko01100,ko01110,ko01120,ko01130,ko01200,ko01210,ko01230,map00020,map01100,map01110,map01120,map01130,map01200,map01210,map01230	M00009,M00010	R00709	RC00114	br01601,ko00000,ko00001,ko00002,ko01000	-	-	-	Iso_dh
JILNLADN_00447_1	326442.PSHAb0467	1.1e-73	262.0	COG2913@1|root,COG2913@2|Bacteria,1RKMW@1224|Proteobacteria,1S7JZ@1236|Gammaproteobacteria,2Q2K1@267888|Pseudoalteromonadaceae	1236|Gammaproteobacteria	J	Protein of unknown function (DUF3192)	-	-	-	-	-	-	-	-	-	-	-	-	DUF3192
JILNLADN_00449_1	326442.PSHAb0469	0.0	890.0	COG1611@1|root,COG1611@2|Bacteria,1MVQJ@1224|Proteobacteria,1RQHX@1236|Gammaproteobacteria,2Q0MQ@267888|Pseudoalteromonadaceae	1236|Gammaproteobacteria	S	Rossmann fold nucleotide-binding protein	ygdH	GO:0003674,GO:0003824,GO:0005575,GO:0005622,GO:0005623,GO:0005737,GO:0005829,GO:0016787,GO:0016798,GO:0016799,GO:0044424,GO:0044444,GO:0044464,GO:0047405	3.2.2.10	ko:K06966	ko00230,ko00240,map00230,map00240	-	R00182,R00510	RC00063,RC00318	ko00000,ko00001,ko01000	-	-	-	DUF3412,DUF4478,Lysine_decarbox
JILNLADN_00451_1	326442.PSHAb0471	0.0	1209.0	COG3975@1|root,COG3975@2|Bacteria,1MUHZ@1224|Proteobacteria,1RR50@1236|Gammaproteobacteria,2PZK6@267888|Pseudoalteromonadaceae	1236|Gammaproteobacteria	S	protease with the C-terminal PDZ domain	-	-	-	-	-	-	-	-	-	-	-	-	PDZ_2,Peptidase_M61
JILNLADN_00468_1	326442.PSHAb0489	2.5e-159	486.0	COG0106@1|root,COG0106@2|Bacteria,1MW6S@1224|Proteobacteria,1RN3M@1236|Gammaproteobacteria,2Q01H@267888|Pseudoalteromonadaceae	1236|Gammaproteobacteria	E	1-(5-phosphoribosyl)-5- (5-phosphoribosylamino)methylideneamino imidazole-4-carboxamide isomerase	hisA	GO:0000105,GO:0000162,GO:0003674,GO:0003824,GO:0003949,GO:0005575,GO:0005622,GO:0005623,GO:0005737,GO:0005829,GO:0006082,GO:0006520,GO:0006547,GO:0006568,GO:0006576,GO:0006586,GO:0006725,GO:0006807,GO:0006950,GO:0006974,GO:0008150,GO:0008152,GO:0008652,GO:0009058,GO:0009072,GO:0009073,GO:0009308,GO:0009309,GO:0009987,GO:0016053,GO:0016853,GO:0016860,GO:0016861,GO:0018130,GO:0019438,GO:0019752,GO:…	5.3.1.16	ko:K01814	ko00340,ko01100,ko01110,ko01230,map00340,map01100,map01110,map01230	M00026	R04640	RC00945	ko00000,ko00001,ko00002,ko01000	-	-	iSBO_1134.SBO_0850,iSDY_1059.SDY_2217	His_biosynth
JILNLADN_00469_1	1333507.AUTQ01000136_gene3160	1.4e-119	384.0	COG0118@1|root,COG0118@2|Bacteria,1MU4X@1224|Proteobacteria,1RRP3@1236|Gammaproteobacteria,2Q03C@267888|Pseudoalteromonadaceae	1236|Gammaproteobacteria	E	IGPS catalyzes the conversion of PRFAR and glutamine to IGP, AICAR and glutamate. The HisH subunit provides the glutamine amidotransferase activity that produces the ammonia necessary to HisF for the synthesis of IGP and AICAR	hisH	GO:0000105,GO:0000107,GO:0003674,GO:0003824,GO:0005575,GO:0005622,GO:0005623,GO:0005737,GO:0006082,GO:0006520,GO:0006547,GO:0006725,GO:0006807,GO:0008150,GO:0008152,GO:0008652,GO:0009058,GO:0009382,GO:0009987,GO:0016053,GO:0016740,GO:0016757,GO:0016763,GO:0018130,GO:0019438,GO:0019752,GO:0032991,GO:0034641,GO:0043436,GO:0044237,GO:0044238,GO:0044249,GO:0044281,GO:0044283,GO:0044424,GO:0044444,GO:…	-	ko:K02501	ko00340,ko01100,ko01110,ko01230,map00340,map01100,map01110,map01230	M00026	R04558	RC00010,RC01190,RC01943	ko00000,ko00001,ko00002,ko01000	-	-	iECED1_1282.ECED1_2372,iPC815.YPO1545,iYL1228.KPN_02479	GATase
JILNLADN_00470_1	326442.PSHAb0491	5.88e-241	701.0	COG0131@1|root,COG0241@1|root,COG0131@2|Bacteria,COG0241@2|Bacteria,1MWBS@1224|Proteobacteria,1RPA9@1236|Gammaproteobacteria,2PZTG@267888|Pseudoalteromonadaceae	1236|Gammaproteobacteria	E	belongs to the histidinol- phosphatase family	hisB	GO:0000105,GO:0003674,GO:0003824,GO:0004401,GO:0004424,GO:0005488,GO:0005515,GO:0006082,GO:0006520,GO:0006547,GO:0006725,GO:0006793,GO:0006796,GO:0006807,GO:0008150,GO:0008152,GO:0008652,GO:0009058,GO:0009987,GO:0016053,GO:0016311,GO:0016787,GO:0016788,GO:0016791,GO:0016829,GO:0016835,GO:0016836,GO:0018130,GO:0019438,GO:0019752,GO:0034641,GO:0042578,GO:0042802,GO:0043436,GO:0044237,GO:0044238,GO:…	3.1.3.15,4.2.1.19	ko:K01089,ko:K01693	ko00340,ko01100,ko01110,ko01230,map00340,map01100,map01110,map01230	M00026	R03013,R03457	RC00017,RC00932	ko00000,ko00001,ko00002,ko01000	-	-	iECO111_1330.ECO111_2746,iECS88_1305.ECS88_2121,iJN746.PP_0289,iUMNK88_1353.UMNK88_2570	HAD_2,Hydrolase_like,IGPD,PNK3P
JILNLADN_00471_1	326442.PSHAb0492	4.61e-237	693.0	COG0079@1|root,COG0079@2|Bacteria,1MW7I@1224|Proteobacteria,1RP4T@1236|Gammaproteobacteria,2Q0EJ@267888|Pseudoalteromonadaceae	1236|Gammaproteobacteria	E	COG0079 Histidinol-phosphate aromatic aminotransferase and cobyric acid decarboxylase	hisC	GO:0000105,GO:0003674,GO:0003824,GO:0004400,GO:0005488,GO:0005515,GO:0005575,GO:0005622,GO:0005623,GO:0005737,GO:0005829,GO:0006082,GO:0006520,GO:0006547,GO:0006725,GO:0006807,GO:0008150,GO:0008152,GO:0008483,GO:0008652,GO:0009058,GO:0009987,GO:0016053,GO:0016740,GO:0016769,GO:0018130,GO:0019438,GO:0019752,GO:0034641,GO:0042802,GO:0043436,GO:0044237,GO:0044238,GO:0044249,GO:0044281,GO:0044283,GO:…	2.6.1.9	ko:K00817	ko00340,ko00350,ko00360,ko00400,ko00401,ko00960,ko01100,ko01110,ko01130,ko01230,map00340,map00350,map00360,map00400,map00401,map00960,map01100,map01110,map01130,map01230	M00026	R00694,R00734,R03243	RC00006,RC00888	ko00000,ko00001,ko00002,ko01000,ko01007	-	-	iECO111_1330.ECO111_2745,iSDY_1059.SDY_2220,iSSON_1240.SSON_2092	Aminotran_1_2,HAD_2
JILNLADN_00472_1	326442.PSHAb0493	6.95e-285	819.0	COG0141@1|root,COG0141@2|Bacteria,1MUUF@1224|Proteobacteria,1RMZD@1236|Gammaproteobacteria,2PZR6@267888|Pseudoalteromonadaceae	1236|Gammaproteobacteria	E	Catalyzes the sequential NAD-dependent oxidations of L- histidinol to L-histidinaldehyde and then to L-histidine	hisD	GO:0000105,GO:0003674,GO:0003824,GO:0004399,GO:0005488,GO:0005575,GO:0005622,GO:0005623,GO:0005737,GO:0005829,GO:0006082,GO:0006520,GO:0006547,GO:0006725,GO:0006807,GO:0008150,GO:0008152,GO:0008652,GO:0009058,GO:0009987,GO:0016053,GO:0016491,GO:0016614,GO:0016616,GO:0018130,GO:0019438,GO:0019752,GO:0030145,GO:0034641,GO:0043167,GO:0043169,GO:0043436,GO:0044237,GO:0044238,GO:0044249,GO:0044281,GO:…	1.1.1.23	ko:K00013	ko00340,ko01100,ko01110,ko01230,map00340,map01100,map01110,map01230	M00026	R01158,R01163,R03012	RC00099,RC00242,RC00463	ko00000,ko00001,ko00002,ko01000	-	-	iECUMN_1333.ECUMN_2362,iG2583_1286.G2583_2541,iUTI89_1310.UTI89_C2293,ic_1306.c2547	Aminotran_1_2,Histidinol_dh
JILNLADN_00473_1	326442.PSHAb0494	3.2e-195	581.0	COG0040@1|root,COG0040@2|Bacteria,1MUCY@1224|Proteobacteria,1RNAX@1236|Gammaproteobacteria,2Q1EV@267888|Pseudoalteromonadaceae	1236|Gammaproteobacteria	E	ATP phosphoribosyltransferase	hisG	GO:0000105,GO:0003674,GO:0003824,GO:0003879,GO:0005575,GO:0005622,GO:0005623,GO:0005737,GO:0005829,GO:0006082,GO:0006520,GO:0006547,GO:0006725,GO:0006807,GO:0008150,GO:0008152,GO:0008652,GO:0009058,GO:0009987,GO:0016053,GO:0016740,GO:0016757,GO:0016763,GO:0018130,GO:0019438,GO:0019752,GO:0034641,GO:0043436,GO:0044237,GO:0044238,GO:0044249,GO:0044281,GO:0044283,GO:0044424,GO:0044444,GO:0044464,GO:…	2.4.2.17	ko:K00765	ko00340,ko01100,ko01110,ko01230,map00340,map01100,map01110,map01230	M00026	R01071	RC02819,RC03200	ko00000,ko00001,ko00002,ko01000	-	-	iECSF_1327.ECSF_1909	HisG,HisG_C
JILNLADN_00476_1	326442.PSHAb0497	0.0	1268.0	COG1199@1|root,COG1199@2|Bacteria,1MVCU@1224|Proteobacteria,1RMNX@1236|Gammaproteobacteria,2Q00F@267888|Pseudoalteromonadaceae	1236|Gammaproteobacteria	KL	COG1199 Rad3-related DNA helicases	yoaA	GO:0003674,GO:0003824,GO:0004386,GO:0006139,GO:0006259,GO:0006281,GO:0006301,GO:0006725,GO:0006807,GO:0006950,GO:0006974,GO:0008026,GO:0008150,GO:0008152,GO:0009987,GO:0016462,GO:0016787,GO:0016817,GO:0016818,GO:0016887,GO:0017111,GO:0033554,GO:0034641,GO:0042623,GO:0043170,GO:0044237,GO:0044238,GO:0044260,GO:0046483,GO:0050896,GO:0051716,GO:0070035,GO:0071704,GO:0090304,GO:1901360	3.6.4.12	ko:K03722	-	-	-	-	ko00000,ko01000,ko03400	-	-	-	DEAD,DEAD_2,Helicase_C_2,ResIII
JILNLADN_00479_1	326442.PSHAb0500	1.19e-314	856.0	COG1785@1|root,COG1785@2|Bacteria,1MXI2@1224|Proteobacteria,1RNG8@1236|Gammaproteobacteria,2Q0CY@267888|Pseudoalteromonadaceae	1236|Gammaproteobacteria	P	Belongs to the alkaline phosphatase family	-	-	3.1.3.1	ko:K01077	ko00730,ko00790,ko01100,ko02020,map00730,map00790,map01100,map02020	M00126	R02135,R04620	RC00017	ko00000,ko00001,ko00002,ko00537,ko01000,ko04147	-	-	-	Alk_phosphatase
JILNLADN_00481_1	326442.PSHAb0502	0.0	1168.0	COG0318@1|root,COG0318@2|Bacteria,1MU6G@1224|Proteobacteria,1RMQ4@1236|Gammaproteobacteria,2Q1QS@267888|Pseudoalteromonadaceae	1236|Gammaproteobacteria	IQ	COG0318 Acyl-CoA synthetases (AMP-forming) AMP-acid ligases II	fadD	-	6.2.1.3	ko:K01897	ko00061,ko00071,ko01100,ko01212,ko02024,ko03320,ko04146,ko04216,ko04714,ko04920,map00061,map00071,map01100,map01212,map02024,map03320,map04146,map04216,map04714,map04920	M00086	R01280	RC00004,RC00014	ko00000,ko00001,ko00002,ko01000,ko01004,ko04147	4.C.1.1	-	-	AMP-binding,AMP-binding_C
JILNLADN_00484_1	326442.PSHAb0505	3.69e-38	169.0	COG0851@1|root,COG0851@2|Bacteria,1N6QD@1224|Proteobacteria,1SC8W@1236|Gammaproteobacteria,2Q35I@267888|Pseudoalteromonadaceae	1236|Gammaproteobacteria	D	Prevents the cell division inhibition by proteins MinC and MinD at internal division sites while permitting inhibition at polar sites. This ensures cell division at the proper site by restricting the formation of a division septum at the midpoint of the long axis of the cell	minE	GO:0000278,GO:0000281,GO:0000910,GO:0000917,GO:0000918,GO:0003674,GO:0005488,GO:0005515,GO:0005575,GO:0005622,GO:0005623,GO:0005737,GO:0005829,GO:0005886,GO:0007049,GO:0007346,GO:0008150,GO:0009987,GO:0010564,GO:0016020,GO:0016043,GO:0022402,GO:0022607,GO:0032465,GO:0032506,GO:0032954,GO:0032955,GO:0042802,GO:0044085,GO:0044087,GO:0044424,GO:0044444,GO:0044464,GO:0050789,GO:0050794,GO:0051128,GO:…	-	ko:K03608	-	-	-	-	ko00000,ko03036,ko04812	-	-	-	MinE
JILNLADN_00485_1	326442.PSHAb0506	1.28e-169	516.0	COG2894@1|root,COG2894@2|Bacteria,1MUEU@1224|Proteobacteria,1RNJ0@1236|Gammaproteobacteria,2Q023@267888|Pseudoalteromonadaceae	1236|Gammaproteobacteria	D	Belongs to the ParA family	minD	GO:0000166,GO:0003674,GO:0003824,GO:0005488,GO:0005515,GO:0005524,GO:0005575,GO:0005622,GO:0005623,GO:0005737,GO:0005829,GO:0005886,GO:0007059,GO:0008144,GO:0008150,GO:0009898,GO:0009987,GO:0016020,GO:0016462,GO:0016787,GO:0016817,GO:0016818,GO:0016887,GO:0017076,GO:0017111,GO:0030554,GO:0031224,GO:0031226,GO:0032553,GO:0032555,GO:0032559,GO:0035639,GO:0036094,GO:0042802,GO:0043167,GO:0043168,GO:…	-	ko:K03609	-	-	-	-	ko00000,ko03036,ko04812	-	-	-	AAA_31,CbiA
JILNLADN_00486_1	326442.PSHAb0507	1.5e-146	455.0	COG0850@1|root,COG0850@2|Bacteria,1RHVN@1224|Proteobacteria,1S6K8@1236|Gammaproteobacteria,2Q1CF@267888|Pseudoalteromonadaceae	1236|Gammaproteobacteria	D	Cell division inhibitor that blocks the formation of polar Z ring septums. Rapidly oscillates between the poles of the cell to destabilize FtsZ filaments that have formed before they mature into polar Z rings. Prevents FtsZ polymerization	minC	GO:0003674,GO:0005488,GO:0005515,GO:0005575,GO:0005622,GO:0005623,GO:0005737,GO:0005829,GO:0007346,GO:0008150,GO:0009987,GO:0010564,GO:0032465,GO:0032954,GO:0032955,GO:0042802,GO:0044087,GO:0044424,GO:0044444,GO:0044464,GO:0050789,GO:0050794,GO:0051128,GO:0051301,GO:0051302,GO:0051726,GO:0060187,GO:0065007,GO:1901891,GO:1902412,GO:1903436	-	ko:K03610	-	-	-	-	ko00000,ko03036,ko04812	-	-	-	MinC_C,MinC_N
JILNLADN_00487_1	326442.PSHAb0508	4.17e-60	185.0	COG3100@1|root,COG3100@2|Bacteria,1N83J@1224|Proteobacteria,1SCCD@1236|Gammaproteobacteria,2Q31Q@267888|Pseudoalteromonadaceae	1236|Gammaproteobacteria	S	YcgL domain-containing protein	ycgL	-	-	ko:K09902	-	-	-	-	ko00000	-	-	-	YcgL
JILNLADN_00488_1	326442.PSHAb0509	4.6e-235	685.0	COG2951@1|root,COG2951@2|Bacteria,1MUZ3@1224|Proteobacteria,1RMQ6@1236|Gammaproteobacteria,2Q0DT@267888|Pseudoalteromonadaceae	1236|Gammaproteobacteria	M	Lytic murein transglycosylase	mltB	-	-	ko:K08305	-	-	-	-	ko00000,ko01000,ko01011	-	GH103	-	SLT_2
JILNLADN_00494_1	326442.PSHAb0515	5.32e-114	365.0	COG2983@1|root,COG2983@2|Bacteria,1RHMX@1224|Proteobacteria,1S5XU@1236|Gammaproteobacteria,2Q2AA@267888|Pseudoalteromonadaceae	1236|Gammaproteobacteria	S	Belongs to the UPF0260 family	ycgN	-	-	ko:K09160	-	-	-	-	ko00000	-	-	-	CxxCxxCC
JILNLADN_00498_1	326442.PSHAb0520	4.57e-150	463.0	COG1196@1|root,COG1196@2|Bacteria,1NGHR@1224|Proteobacteria,1RQW7@1236|Gammaproteobacteria,2Q067@267888|Pseudoalteromonadaceae	1236|Gammaproteobacteria	D	Protein of unknown function (DUF3450)	-	-	-	-	-	-	-	-	-	-	-	-	DUF3450
JILNLADN_00499_1	326442.PSHAb0521	3.46e-287	827.0	COG0811@1|root,COG0811@2|Bacteria,1MX5J@1224|Proteobacteria,1RMSA@1236|Gammaproteobacteria,2Q0Z2@267888|Pseudoalteromonadaceae	1236|Gammaproteobacteria	U	COG0811 Biopolymer transport proteins	-	-	-	ko:K03561	-	-	-	-	ko00000,ko02000	1.A.30.2.1	-	-	DUF3450,MotA_ExbB
JILNLADN_00500_1	326442.PSHAb0522	3.27e-97	323.0	COG0811@1|root,COG0811@2|Bacteria,1MX60@1224|Proteobacteria,1RRX1@1236|Gammaproteobacteria,2PZJY@267888|Pseudoalteromonadaceae	1236|Gammaproteobacteria	U	COG0811 Biopolymer transport proteins	-	-	-	ko:K03561	-	-	-	-	ko00000,ko02000	1.A.30.2.1	-	-	MotA_ExbB
JILNLADN_00501_1	326442.PSHAb0523	6.96e-86	253.0	COG0848@1|root,COG0848@2|Bacteria,1RI4M@1224|Proteobacteria,1S4GX@1236|Gammaproteobacteria,2Q23I@267888|Pseudoalteromonadaceae	1236|Gammaproteobacteria	U	biopolymer transport protein	-	-	-	ko:K03559	-	-	-	-	ko00000,ko02000	1.A.30.2.1	-	-	ExbD
JILNLADN_00502_1	326442.PSHAb0524	5.19e-109	355.0	COG0810@1|root,COG0810@2|Bacteria,1PEDH@1224|Proteobacteria,1RRNT@1236|Gammaproteobacteria,2Q0AR@267888|Pseudoalteromonadaceae	1236|Gammaproteobacteria	U	Interacts with outer membrane receptor proteins that carry out high-affinity binding and energy dependent uptake into the periplasmic space of specific substrates. It could act to transduce energy from the cytoplasmic membrane to specific energy- requiring processes in the outer membrane, resulting in the release into the periplasm of ligands bound by these outer membrane proteins	-	-	-	ko:K03832	-	-	-	-	ko00000,ko02000	2.C.1.1	-	-	TonB_C
JILNLADN_00503_1	326442.PSHAb0525	2.45e-289	831.0	COG0457@1|root,COG0457@2|Bacteria,1MVCA@1224|Proteobacteria,1RS02@1236|Gammaproteobacteria,2Q0CP@267888|Pseudoalteromonadaceae	1236|Gammaproteobacteria	S	COG0457 FOG TPR repeat	-	-	-	-	-	-	-	-	-	-	-	-	ANAPC3,TPR_12,TPR_16,TPR_2,TPR_6,TPR_7,TPR_8
JILNLADN_00506_1	326442.PSHAb0528	5.19e-253	734.0	COG0136@1|root,COG0136@2|Bacteria,1MUHG@1224|Proteobacteria,1RMN3@1236|Gammaproteobacteria,2Q14X@267888|Pseudoalteromonadaceae	1236|Gammaproteobacteria	E	Catalyzes the NADPH-dependent formation of L-aspartate- semialdehyde (L-ASA) by the reductive dephosphorylation of L- aspartyl-4-phosphate	asd	GO:0000096,GO:0000097,GO:0003674,GO:0003824,GO:0004073,GO:0006082,GO:0006520,GO:0006549,GO:0006553,GO:0006555,GO:0006566,GO:0006790,GO:0006807,GO:0008150,GO:0008152,GO:0008652,GO:0009058,GO:0009066,GO:0009067,GO:0009081,GO:0009082,GO:0009085,GO:0009086,GO:0009088,GO:0009089,GO:0009097,GO:0009987,GO:0016053,GO:0016491,GO:0016620,GO:0016903,GO:0019752,GO:0043436,GO:0043648,GO:0044237,GO:0044238,GO:…	1.2.1.11	ko:K00133	ko00260,ko00261,ko00270,ko00300,ko01100,ko01110,ko01120,ko01130,ko01210,ko01230,map00260,map00261,map00270,map00300,map01100,map01110,map01120,map01130,map01210,map01230	M00016,M00017,M00018,M00033,M00525,M00526,M00527	R02291	RC00684	ko00000,ko00001,ko00002,ko01000	-	-	-	Semialdhyde_dh,Semialdhyde_dhC
JILNLADN_00533_1	326442.PSHAb0556	0.0	2034.0	COG0247@1|root,COG0277@1|root,COG0247@2|Bacteria,COG0277@2|Bacteria,1MU6Y@1224|Proteobacteria,1RQX2@1236|Gammaproteobacteria,2PZE2@267888|Pseudoalteromonadaceae	1236|Gammaproteobacteria	C	COG0277 FAD FMN-containing dehydrogenases	ydiJ	GO:0000166,GO:0003674,GO:0005488,GO:0036094,GO:0043167,GO:0043168,GO:0048037,GO:0050660,GO:0050662,GO:0051536,GO:0051539,GO:0051540,GO:0097159,GO:1901265,GO:1901363	-	-	-	-	-	-	-	-	-	-	FAD-oxidase_C,FAD_binding_4,Fer4_8
JILNLADN_00535_1	326442.PSHAb0557	0.0	1534.0	COG0574@1|root,COG1080@1|root,COG0574@2|Bacteria,COG1080@2|Bacteria,1MU0R@1224|Proteobacteria,1RP3T@1236|Gammaproteobacteria,2Q104@267888|Pseudoalteromonadaceae	1236|Gammaproteobacteria	H	Catalyzes the phosphorylation of pyruvate to phosphoenolpyruvate	ppsA	GO:0000287,GO:0003674,GO:0003824,GO:0005488,GO:0005575,GO:0005622,GO:0005623,GO:0005737,GO:0005829,GO:0005975,GO:0005996,GO:0006006,GO:0006094,GO:0006793,GO:0006796,GO:0008150,GO:0008152,GO:0008986,GO:0009058,GO:0009987,GO:0016051,GO:0016301,GO:0016310,GO:0016740,GO:0016772,GO:0016781,GO:0019318,GO:0019319,GO:0043167,GO:0043169,GO:0044237,GO:0044238,GO:0044281,GO:0044283,GO:0044424,GO:0044444,GO:…	2.7.9.2	ko:K01007	ko00620,ko00680,ko00720,ko01100,ko01120,ko01200,map00620,map00680,map00720,map01100,map01120,map01200	M00173,M00374	R00199	RC00002,RC00015	ko00000,ko00001,ko00002,ko01000	-	-	iEcE24377_1341.EcE24377A_1919,iYL1228.KPN_02160	Intein_splicing,PEP-utilizers,PEP-utilizers_C,PPDK_N
JILNLADN_00536_1	326442.PSHAb0558	5.27e-179	538.0	COG1806@1|root,COG1806@2|Bacteria,1MUHU@1224|Proteobacteria,1RPHX@1236|Gammaproteobacteria,2Q0JF@267888|Pseudoalteromonadaceae	1236|Gammaproteobacteria	S	Bifunctional serine threonine kinase and phosphorylase involved in the regulation of the phosphoenolpyruvate synthase (PEPS) by catalyzing its phosphorylation dephosphorylation	ydiA	GO:0003674,GO:0005575,GO:0005622,GO:0005623,GO:0005737,GO:0005829,GO:0008150,GO:0030234,GO:0044424,GO:0044444,GO:0044464,GO:0050790,GO:0065007,GO:0065009,GO:0098772	2.7.11.33,2.7.4.28	ko:K09773	-	-	-	-	ko00000,ko01000	-	-	-	Kinase-PPPase
JILNLADN_00537_1	326442.PSHAb0559	0.0	917.0	COG3200@1|root,COG3200@2|Bacteria,1MUWF@1224|Proteobacteria,1RRMM@1236|Gammaproteobacteria,2PZWG@267888|Pseudoalteromonadaceae	1236|Gammaproteobacteria	E	COG3200 3-deoxy-D-arabino-heptulosonate 7-phosphate (DAHP) synthase	aroH	-	2.5.1.54	ko:K01626	ko00400,ko01100,ko01110,ko01130,ko01230,ko02024,map00400,map01100,map01110,map01130,map01230,map02024	M00022	R01826	RC00435	ko00000,ko00001,ko00002,ko01000	-	-	-	DAHP_synth_2
JILNLADN_00539_1	326442.PSHAb0561	8.99e-280	804.0	28KY1@1|root,2ZADS@2|Bacteria,1R4MP@1224|Proteobacteria,1RPYZ@1236|Gammaproteobacteria,2Q09M@267888|Pseudoalteromonadaceae	1236|Gammaproteobacteria	-	-	-	-	-	-	-	-	-	-	-	-	-	-	Rep_3

## Sheet: Supplementary_Table_5_1
Aliivibrio
COG_category	COG_description	replicon_1_COG_count	replicon_1_COG_percent	replicon_1_total	replicon_2_COG_count	replicon_2_COG_percent	replicon_2_total	COG_percentage_change	Fischers_exact_p_value	Fischers_exact_adjusted_p_value
T	Signal transduction mechanisms	133	6.25294	2127	183	10.3157	1774	4.06273	2.27684e-05	0.000591979
K	Transcription	118	5.54772	2127	168	9.47012	1774	3.9224	1.59052e-05	0.000413536
C	Energy production and conversion	59	2.77386	2127	75	4.22773	1774	1.45387	0.0173175	0.450255
P	Inorganic ion transport and metabolism	84	3.94922	2127	93	5.24239	1774	1.29317	0.0758078	1.971
-		225	10.5783	2127	209	11.7813	1774	1.20301	0.309762	8.05381
G	Carbohydrate transport and metabolism	87	4.09027	2127	88	4.96054	1774	0.870273	0.215501	5.60303
Q	Secondary metabolites biosynthesis, transport and catabolism	26	1.22238	2127	28	1.57835	1774	0.355975	0.409458	10.6459
V	Defense mechanisms	44	2.06864	2127	43	2.4239	1774	0.35526	0.514088	13.3663
N	Cell motility	78	3.66714	2127	67	3.77678	1774	0.109639	0.865569	22.5048
W	Extracellular structures	0	0	2127	1	0.0563698	1774	0.0563698	0.454895	11.8273
Z	Cytoskeleton	2	0.0940291	2127	2	0.11274	1774	0.0187104	1	26
A	RNA processing and modification	0	0	2127	0	0	1774	0	1	26
B	Chromatin structure and dynamics	0	0	2127	0	0	1774	0	1	26
R	General function prediction only	0	0	2127	0	0	1774	0	1	26
X	Mobilome: prophages, transposons	0	0	2127	0	0	1774	0	1	26
Y	Nuclear structure	0	0	2127	0	0	1774	0	1	26
D	Cell cycle control, cell division, chromosome partitioning	29	1.36342	2127	23	1.29651	1774	-0.0669176	0.889394	23.1242
I	Lipid transport and metabolism	28	1.31641	2127	22	1.24014	1774	-0.0762728	0.886989	23.0617
O	Posttranslational modification, protein turnover, chaperones	40	1.88058	2127	27	1.52198	1774	-0.358599	0.45827	11.915
J	Translation, ribosomal structure and biogenesis	33	1.55148	2127	19	1.07103	1774	-0.480455	0.209966	5.45911
F	Nucleotide transport and metabolism	34	1.5985	2127	12	0.676437	1774	-0.922058	0.0105717	0.274865
L	Replication, recombination and repair	357	16.7842	2127	280	15.7835	1774	-1.00066	0.492276	12.7992
U	Intracellular trafficking, secretion, and vesicular transport	76	3.57311	2127	41	2.31116	1774	-1.26195	0.0297729	0.774095
H	Coenzyme transport and metabolism	49	2.30371	2127	17	0.958286	1774	-1.34543	0.0016186	0.0420836
E	Amino acid transport and metabolism	107	5.03056	2127	63	3.5513	1774	-1.47926	0.0334075	0.868596
S	Function unknown	432	20.3103	2127	329	18.5457	1774	-1.76464	0.264951	6.88873
M	Cell wall/membrane/envelope biogenesis	242	11.3775	2127	112	6.31342	1774	-5.06411	4.37944e-07	1.13866e-05

## Sheet: Supplementary_Table_5_2
Photobacterium
COG_category	COG_description	replicon_1_COG_count	replicon_1_COG_percent	replicon_1_total	replicon_2_COG_count	replicon_2_COG_percent	replicon_2_total	COG_percentage_change	Fischers_exact_p_value	Fischers_exact_adjusted_p_value
K	Transcription	242	5.85248	4135	366	9.375	3904	3.52252	3.2338e-08	8.40788e-07
G	Carbohydrate transport and metabolism	201	4.86094	4135	315	8.06865	3904	3.2077	4.42796e-08	1.15127e-06
P	Inorganic ion transport and metabolism	169	4.08706	4135	212	5.43033	3904	1.34327	0.00742907	0.193156
E	Amino acid transport and metabolism	192	4.64329	4135	225	5.76332	3904	1.12003	0.0347589	0.903731
Q	Secondary metabolites biosynthesis, transport and catabolism	57	1.37848	4135	97	2.48463	3904	1.10615	0.000435879	0.0113329
C	Energy production and conversion	187	4.52237	4135	215	5.50717	3904	0.984802	0.0584701	1.52022
I	Lipid transport and metabolism	80	1.9347	4135	94	2.40779	3904	0.473083	0.167682	4.35973
V	Defense mechanisms	68	1.6445	4135	81	2.0748	3904	0.430297	0.185548	4.82425
-		496	11.9952	4135	475	12.167	3904	0.171845	0.838484	21.8006
A	RNA processing and modification	0	0	4135	0	0	3904	0	1	26
R	General function prediction only	0	0	4135	0	0	3904	0	1	26
W	Extracellular structures	0	0	4135	0	0	3904	0	1	26
X	Mobilome: prophages, transposons	0	0	4135	0	0	3904	0	1	26
Y	Nuclear structure	0	0	4135	0	0	3904	0	1	26
Z	Cytoskeleton	4	0.0967352	4135	3	0.0768443	3904	-0.0198909	1	26
B	Chromatin structure and dynamics	1	0.0241838	4135	0	0	3904	-0.0241838	1	26
J	Translation, ribosomal structure and biogenesis	63	1.52358	4135	57	1.46004	3904	-0.0635382	0.854261	22.2108
O	Posttranslational modification, protein turnover, chaperones	97	2.34583	4135	89	2.27971	3904	-0.0661152	0.882139	22.9356
F	Nucleotide transport and metabolism	73	1.76542	4135	55	1.40881	3904	-0.356606	0.21346	5.54995
H	Coenzyme transport and metabolism	90	2.17654	4135	70	1.79303	3904	-0.383509	0.231995	6.03188
L	Replication, recombination and repair	583	14.0992	4135	527	13.499	3904	-0.600178	0.501271	13.0331
D	Cell cycle control, cell division, chromosome partitioning	49	1.18501	4135	14	0.358607	3904	-0.826399	2.18183e-05	0.000567276
U	Intracellular trafficking, secretion, and vesicular transport	139	3.36155	4135	85	2.17725	3904	-1.18429	0.00178093	0.0463042
T	Signal transduction mechanisms	220	5.32044	4135	161	4.12398	3904	-1.19646	0.0181298	0.471374
S	Function unknown	853	20.6288	4135	750	19.2111	3904	-1.41771	0.198343	5.15692
M	Cell wall/membrane/envelope biogenesis	347	8.39178	4135	197	5.04611	3904	-3.34567	2.05495e-08	5.34288e-07
N	Cell motility	203	4.90931	4135	47	1.20389	3904	-3.70542	7.31688e-22	1.90239e-20

## Sheet: Supplementary_Table_5_3
Pseudoalteromonas
COG_category	COG_description	replicon_1_COG_count	replicon_1_COG_percent	replicon_1_total	replicon_2_COG_count	replicon_2_COG_percent	replicon_2_total	COG_percentage_change	Fischers_exact_p_value	Fischers_exact_adjusted_p_value
K	Transcription	1600	6.87079	23287	765	9.43745	8106	2.56667	9.26744e-12	2.40953e-10
T	Signal transduction mechanisms	1915	8.22347	23287	827	10.2023	8106	1.97885	9.80194e-07	2.5485e-05
E	Amino acid transport and metabolism	1238	5.31627	23287	536	6.61239	8106	1.29612	5.48127e-05	0.00142513
P	Inorganic ion transport and metabolism	1039	4.46172	23287	461	5.68715	8106	1.22543	3.19044e-05	0.000829514
Q	Secondary metabolites biosynthesis, transport and catabolism	647	2.77837	23287	280	3.45423	8106	0.675857	0.00301758	0.0784572
-		4055	17.4131	23287	1450	17.888	8106	0.474835	0.423413	11.0087
G	Carbohydrate transport and metabolism	821	3.52557	23287	311	3.83666	8106	0.311092	0.213792	5.55859
A	RNA processing and modification	6	0.0257654	23287	10	0.123365	8106	0.0976	0.00215261	0.0559677
O	Posttranslational modification, protein turnover, chaperones	538	2.3103	23287	193	2.38095	8106	0.0706505	0.732432	19.0432
Z	Cytoskeleton	17	0.0730021	23287	10	0.123365	8106	0.0503633	0.189609	4.92984
W	Extracellular structures	9	0.0386482	23287	6	0.0740192	8106	0.0353711	0.237504	6.1751
C	Energy production and conversion	679	2.91579	23287	238	2.9361	8106	0.0203068	0.938986	24.4136
I	Lipid transport and metabolism	511	2.19436	23287	179	2.20824	8106	0.0138834	0.929983	24.1796
R	General function prediction only	0	0	23287	0	0	8106	0	1	26
X	Mobilome: prophages, transposons	0	0	23287	0	0	8106	0	1	26
Y	Nuclear structure	0	0	23287	0	0	8106	0	1	26
B	Chromatin structure and dynamics	10	0.0429424	23287	2	0.0246731	8106	-0.0182693	0.742392	19.3022
F	Nucleotide transport and metabolism	219	0.940439	23287	72	0.888231	8106	-0.0522079	0.736538	19.15
J	Translation, ribosomal structure and biogenesis	376	1.61463	23287	125	1.54207	8106	-0.0725672	0.680868	17.7026
V	Defense mechanisms	596	2.55937	23287	194	2.39329	8106	-0.166079	0.434326	11.2925
D	Cell cycle control, cell division, chromosome partitioning	162	0.695667	23287	40	0.493462	8106	-0.202205	0.0527644	1.37187
S	Function unknown	5144	22.0896	23287	1733	21.3792	8106	-0.710353	0.293236	7.62414
H	Coenzyme transport and metabolism	543	2.33177	23287	115	1.4187	8106	-0.913071	5.1545e-07	1.34017e-05
N	Cell motility	607	2.6066	23287	111	1.36936	8106	-1.23725	5.04355e-11	1.31132e-09
U	Intracellular trafficking, secretion, and vesicular transport	680	2.92008	23287	128	1.57908	8106	-1.34101	2.18988e-11	5.69369e-10
L	Replication, recombination and repair	1809	7.76828	23287	491	6.05724	8106	-1.71104	1.50381e-06	3.90989e-05
M	Cell wall/membrane/envelope biogenesis	1851	7.94864	23287	459	5.66247	8106	-2.28617	9.6275e-11	2.50315e-09

## Sheet: Supplementary_Table_5_4
Salinivibrio
COG_category	COG_description	replicon_1_COG_count	replicon_1_COG_percent	replicon_1_total	replicon_2_COG_count	replicon_2_COG_percent	replicon_2_total	COG_percentage_change	Fischers_exact_p_value	Fischers_exact_adjusted_p_value
T	Signal transduction mechanisms	35	4.01837	871	45	11.194	402	7.17566	1.26268e-05	0.000328297
S	Function unknown	171	19.6326	871	101	25.1244	402	5.49177	0.0869699	2.26122
E	Amino acid transport and metabolism	37	4.24799	871	34	8.45771	402	4.20972	0.00593355	0.154272
N	Cell motility	33	3.78875	871	25	6.21891	402	2.43016	0.0833376	2.16678
P	Inorganic ion transport and metabolism	28	3.2147	871	22	5.47264	402	2.25794	0.0878988	2.28537
G	Carbohydrate transport and metabolism	37	4.24799	871	23	5.72139	402	1.4734	0.320734	8.33908
K	Transcription	66	7.5775	871	36	8.95522	402	1.37773	0.440944	11.4645
J	Translation, ribosomal structure and biogenesis	19	2.1814	871	12	2.98507	402	0.803674	0.435929	11.3342
O	Posttranslational modification, protein turnover, chaperones	11	1.26292	871	7	1.74129	402	0.478377	0.6103	15.8678
C	Energy production and conversion	15	1.72216	871	7	1.74129	402	0.0191351	1	26
Q	Secondary metabolites biosynthesis, transport and catabolism	13	1.49254	871	6	1.49254	402	2.22045e-16	1	26
A	RNA processing and modification	0	0	871	0	0	402	0	1	26
B	Chromatin structure and dynamics	0	0	871	0	0	402	0	1	26
R	General function prediction only	0	0	871	0	0	402	0	1	26
W	Extracellular structures	0	0	871	0	0	402	0	1	26
X	Mobilome: prophages, transposons	0	0	871	0	0	402	0	1	26
Y	Nuclear structure	0	0	871	0	0	402	0	1	26
Z	Cytoskeleton	0	0	871	0	0	402	0	1	26
U	Intracellular trafficking, secretion, and vesicular transport	35	4.01837	871	16	3.9801	402	-0.0382702	1	26
V	Defense mechanisms	14	1.60735	871	6	1.49254	402	-0.114811	1	26
I	Lipid transport and metabolism	12	1.37773	871	5	1.24378	402	-0.133946	1	26
H	Coenzyme transport and metabolism	17	1.95178	871	6	1.49254	402	-0.459242	0.656815	17.0772
F	Nucleotide transport and metabolism	16	1.83697	871	5	1.24378	402	-0.593188	0.636083	16.5382
D	Cell cycle control, cell division, chromosome partitioning	10	1.14811	871	0	0	402	-1.14811	0.0363164	0.944226
M	Cell wall/membrane/envelope biogenesis	91	10.4478	871	23	5.72139	402	-4.72637	0.0108361	0.28174
L	Replication, recombination and repair	111	12.744	871	27	6.71642	402	-6.02755	0.00335258	0.087167
-		160	18.3697	871	48	11.9403	402	-6.42939	0.0145521	0.378354

## Sheet: Supplementary_Table_5_5
Vibrio
COG_category	COG_description	replicon_1_COG_count	replicon_1_COG_percent	replicon_1_total	replicon_2_COG_count	replicon_2_COG_percent	replicon_2_total	COG_percentage_change	Fischers_exact_p_value	Fischers_exact_adjusted_p_value
K	Transcription	2243	7.68704	29179	2437	10.4422	23338	2.75516	1.18177e-23	3.07261e-22
G	Carbohydrate transport and metabolism	1554	5.32575	29179	1603	6.86863	23338	1.54288	4.07922e-12	1.0606e-10
T	Signal transduction mechanisms	1612	5.52452	29179	1597	6.84292	23338	1.3184	4.26282e-09	1.10833e-07
P	Inorganic ion transport and metabolism	1264	4.33188	29179	1307	5.60031	23338	1.26843	2.23549e-10	5.81228e-09
E	Amino acid transport and metabolism	1356	4.64718	29179	1294	5.54461	23338	0.897428	9.55532e-06	0.000248438
C	Energy production and conversion	1056	3.61904	29179	979	4.19488	23338	0.575834	0.00115011	0.0299029
Q	Secondary metabolites biosynthesis, transport and catabolism	680	2.33044	29179	619	2.65233	23338	0.321884	0.0220741	0.573927
I	Lipid transport and metabolism	584	2.00144	29179	515	2.2067	23338	0.205262	0.110875	2.88276
J	Translation, ribosomal structure and biogenesis	466	1.59704	29179	389	1.66681	23338	0.0697705	0.555391	14.4402
O	Posttranslational modification, protein turnover, chaperones	586	2.00829	29179	474	2.03102	23338	0.0227287	0.875978	22.7754
B	Chromatin structure and dynamics	4	0.0137085	29179	4	0.0171394	23338	0.00343094	0.739774	19.2341
R	General function prediction only	0	0	29179	0	0	23338	0	1	26
X	Mobilome: prophages, transposons	0	0	29179	0	0	23338	0	1	26
Y	Nuclear structure	0	0	29179	0	0	23338	0	1	26
W	Extracellular structures	7	0.0239899	29179	5	0.0214243	23338	-0.00256557	1	26
Z	Cytoskeleton	21	0.0719696	29179	14	0.059988	23338	-0.0119816	0.615402	16.0004
A	RNA processing and modification	6	0.0205627	29179	1	0.00428486	23338	-0.0162779	0.141234	3.67208
S	Function unknown	6224	21.3304	29179	4967	21.2829	23338	-0.0475226	0.916565	23.8307
F	Nucleotide transport and metabolism	347	1.18921	29179	254	1.08835	23338	-0.100858	0.302059	7.85353
D	Cell cycle control, cell division, chromosome partitioning	246	0.843072	29179	161	0.689862	23338	-0.15321	0.0507797	1.32027
V	Defense mechanisms	529	1.81295	29179	383	1.6411	23338	-0.171847	0.148348	3.85706
H	Coenzyme transport and metabolism	719	2.4641	29179	408	1.74822	23338	-0.715879	3.2531e-08	8.45805e-07
-		4735	16.2274	29179	3551	15.2155	23338	-1.0119	0.00715398	0.186004
N	Cell motility	867	2.97131	29179	424	1.81678	23338	-1.15454	5.49877e-17	1.42968e-15
U	Intracellular trafficking, secretion, and vesicular transport	1147	3.93091	29179	585	2.50664	23338	-1.42427	6.42908e-19	1.67156e-17
M	Cell wall/membrane/envelope biogenesis	2223	7.61849	29179	1336	5.72457	23338	-1.89392	7.00041e-16	1.82011e-14
L	Replication, recombination and repair	2812	9.63707	29179	1570	6.72723	23338	-2.90984	1.05343e-28	2.73891e-27

## Sheet: Supplementary_Table_5_6
Vibrio_4
COG_category	COG_description	replicon_1_COG_count	replicon_1_COG_percent	replicon_1_total	replicon_2_COG_count	replicon_2_COG_percent	replicon_2_total	COG_percentage_change	Fischers_exact_p_value	Fischers_exact_adjusted_p_value
K	Transcription	163	7.81025	2087	122	16.332	747	8.52174	1.44643e-08	3.76071e-07
P	Inorganic ion transport and metabolism	75	3.59368	2087	50	6.69344	747	3.09977	0.00129954	0.033788
G	Carbohydrate transport and metabolism	99	4.74365	2087	46	6.15797	747	1.41431	0.176984	4.60159
Q	Secondary metabolites biosynthesis, transport and catabolism	54	2.58745	2087	29	3.8822	747	1.29475	0.100349	2.60908
L	Replication, recombination and repair	75	3.59368	2087	35	4.68541	747	1.09173	0.225749	5.86948
I	Lipid transport and metabolism	45	2.15621	2087	24	3.21285	747	1.05665	0.12899	3.35374
E	Amino acid transport and metabolism	113	5.41447	2087	47	6.29183	747	0.877363	0.407868	10.6046
F	Nucleotide transport and metabolism	14	0.670819	2087	9	1.20482	747	0.534	0.232516	6.04541
V	Defense mechanisms	30	1.43747	2087	13	1.74029	747	0.302824	0.601349	15.6351
H	Coenzyme transport and metabolism	49	2.34787	2087	19	2.54351	747	0.19564	0.781089	20.3083
C	Energy production and conversion	68	3.25827	2087	25	3.34672	747	0.0884548	0.905071	23.5318
A	RNA processing and modification	0	0	2087	0	0	747	0	1	26
B	Chromatin structure and dynamics	0	0	2087	0	0	747	0	1	26
R	General function prediction only	0	0	2087	0	0	747	0	1	26
W	Extracellular structures	0	0	2087	0	0	747	0	1	26
X	Mobilome: prophages, transposons	0	0	2087	0	0	747	0	1	26
Y	Nuclear structure	0	0	2087	0	0	747	0	1	26
Z	Cytoskeleton	0	0	2087	0	0	747	0	1	26
O	Posttranslational modification, protein turnover, chaperones	51	2.4437	2087	17	2.27577	747	-0.167929	0.889631	23.1304
J	Translation, ribosomal structure and biogenesis	32	1.5333	2087	9	1.20482	747	-0.328482	0.595997	15.4959
T	Signal transduction mechanisms	154	7.37901	2087	52	6.96118	747	-0.417835	0.805759	20.9497
D	Cell cycle control, cell division, chromosome partitioning	17	0.814566	2087	2	0.267738	747	-0.546829	0.187541	4.87605
-		298	14.2789	2087	91	12.1821	747	-2.09681	0.218253	5.67459
M	Cell wall/membrane/envelope biogenesis	162	7.76234	2087	37	4.95315	747	-2.80919	0.0150448	0.391165
N	Cell motility	115	5.5103	2087	18	2.40964	747	-3.10066	0.000739586	0.0192292
U	Intracellular trafficking, secretion, and vesicular transport	109	5.22281	2087	12	1.60643	747	-3.61638	1.62821e-05	0.000423335
S	Function unknown	541	25.9224	2087	163	21.8206	747	-4.10176	0.0830522	2.15936

[truncated: 8 more sheets: Supplementary_Table_5_7, Supplementary_Table_6_1, Supplementary_Table_6_2, Supplementary_Table_6_3, Supplementary_Table_6_4, Supplementary_Table_6_5, Supplementary_Table_6_6, Supplementary_Table_6_7]
